# Supplementary material for: De-Escalation of Axillary Surgery in Clinically Node-Positive Breast Cancer Patients Treated with Neoadjuvant Therapy: Comparative Long-Term Outcomes of Sentinel Lymph Node Biopsy versus Axillary Lymph Node Dissection
Source: Cancers (Basel). 2024 Sep 15;16(18):3168. doi: 10.3390/cancers16183168 (PMC11430603; doi:10.3390/cancers16183168)
Supplement: Supplementary file 1 [file cancers-16-03168-s001.zip]

Archive with 1 entries (1 files):
- SLNB vs ALND_dataset.xlsx
