# Supplementary material for: De-Escalation of Axillary Surgery in Clinically Node-Positive Breast Cancer Patients Treated with Neoadjuvant Therapy: Comparative Long-Term Outcomes of Sentinel Lymph Node Biopsy versus Axillary Lymph Node Dissection
Source: Cancers (Basel). 2024 Sep 15;16(18):3168. doi: 10.3390/cancers16183168 (PMC11430603; doi:10.3390/cancers16183168)
Supplement: Supplementary file 1 [file cancers-16-03168-s001.zip › SLNB vs ALND_dataset.xlsx]

## Sheet: x calcoli
ID	Lombardia	Data di nascita	Data I intervento	Età I intervento	Age>51	Menopausa	LATO LESIONE	SEDE LESIONE	Mammografia	Data biopsia	Biopsia ascella	RM	Dim pre	Dim pre>35	PET	unico/multiplo	cT	T	cN	cM	ER%	PgR%	KI67%	HER2	FISH	Subtype	1° FARMACO	2° FARMACO	1° FARMACO	2° FARMACO	CICLI 1°	CICLI 2°	Tipo I intervento	BLS	Num LS	pN (sn)	DA	Tot linfonodi	Linfonodi non-sentinella metastatici	Istotipo	ILV	Dim post	Dim post >9	ER%	PgR%	Ki67%	HER2	FISH	ypT
383284	1	1931-04-19	2018-12-04	87	1	1	0	Supero-interno	0	2017-03-01	0	0	44	1	1	2	2	1	1	0	0	0	40	3+	°	2	Trastuzumab	°	Trastuzumab	°	12	°	2	1	1	0 (sn)	0	°	°	1	1	60	1	0	0	40	3+	°	3
5007903	1	1935-09-14	2019-06-26	84	1	1	1	Infero-interno	1	2018-11-27	0	0	21	0	0	1	2	1	1	0	98	0	°	2+	1	2	Antraciclina	Taxani	AC	Paclitaxel + Trastuzumab	4	12+12	1	0	°	°	1	19	5	1	0	19	1	95	0	15	2+	1	1c
5007680	1	1935-10-25	2017-09-13	82	1	1	1	Supero-esterno	1	2017-04-11	0	0	25	0	1	1	2	1	1	1	0	0	40	3+	°	2	Antraciclina	Taxani	AC	Paclitaxel + Trastuzumab	4	12+12	2	0	°	°	1	7	0	1	0	8	0	0	0	5	3+	°	1b
205616	1	1935-11-30	2011-06-24	76	1	1	0	Ignoto	0	2010-12-29	0	0	°	0	0	2	4	2	1	0	90	10	15	0/1+	°	1	Taxani	°	Paclitaxel	°	13	°	2	0	°	°	1	5	1	1	0	13	1	95	40	1	0/1+	°	1c
185339	1	1937-01-28	2013-12-20	76	1	1	1	Supero-centrale	0	2013-03-20	0	0	51	1	0	1	3	2	1	0	60	0	20	0/1+	°	1	Antraciclina	Taxani	AC	Paclitaxel	4	9	1	0	°	°	1	31	1	1	1	42	1	90	90	20	0/1+	°	2
686447	1	1937-09-09	2009-06-12	72	1	1	1	Ignoto	0	2009-01-09	0	0	°	0	0	1	3	2	1	1	70	70	5	3+	°	2	Antraciclina	Taxani	AC	Docetaxel + Trastuzumab	4	3+3	1	0	°	°	1	10	10	0	0	55	1	50	10	5	0/1+	°	3
1466684	1	1937-09-16	2012-01-25	74	1	1	1	Diffuso	0	2011-04-13	0	0	°	0	0	1	4	2	1	0	95	40	10	0/1+	°	1	Antraciclina	Taxani	AC	Docetaxel	4	4	2	0	°	°	1	14	14	2	1	110	1	95	30	20	0/1+	°	3
645672	1	1938-03-15	2009-07-21	71	1	1	1	Prolungamento ascellare	1	2008-12-09	1	0	10	0	1	1	1b	1	1	1	100	0	5	0/1+	°	1	Antraciclina	°	AC	°	6	°	1	0	°	°	1	19	19	0	0	11	1	95	95	15	0/1+	°	1b
1854348	1	1938-03-21	2018-04-03	79	1	1	0	Supero-esterno	1	2018-09-29	0	0	21	0	1	1	2	1	1	0	95	90	17	2+	1	2	Taxani	Trastuzumab	Paclitaxel	Trastuzumab	12	12	1	1	1	0 (sn)	0	°	°	1	1	48	1	90	70	10	2+	1	2
1751829	1	1938-06-28	2016-02-17	77	1	1	1	Regione areolare	1	2015-06-15	0	0	47	1	1	1	2	1	1	0	50	0	50	0/1+	°	1	Antraciclina	Taxani	EC	Paclitaxel	4	12	2	0	°	°	1	12	8	1	1	9	0	90	6	80	0/1+	°	1b
1549564	1	1939-01-20	2013-01-08	73	1	1	0	Supero-centrale	1	2012-07-11	0	0	°	0	1	1	2	1	1	1	0	0	50	0/1+	°	3	°	Taxani	°	Paclitaxel	°	12	2	0	°	°	1	31	16	1	1	30	1	0	0	50	0/1+	°	2
982868	0	1939-03-07	2009-09-25	70	1	1	1	Infero-centrale	0	2009-04-15	0	0	71	1	0	2	4	2	1	1	90	90	10	0/1+	°	1	Antraciclina	°	AC	°	6	°	2	0	°	°	1	19	8	1	1	33	1	90	70	10	0/1+	°	4b
5036576	1	1939-04-08	2018-06-21	78	1	1	1	Supero-esterno	0	2017-09-28	0	0	30	0	1	1	2	1	1	0	0	0	10	0/1+	°	3	Antraciclina	Taxani	AC	Paclitaxel + Trastuzumab	4	10+10	2	1	1	Mi(sn)	0	°	°	1	0	19	1	0	0	5	0/1+	°	1c
5109655	1	1939-08-15	2019-03-05	79	1	1	1	Supero-esterno	1	2018-10-12	0	0	30	0	1	2	2	1	1	0	70	55	20	3+	°	2	Antraciclina	Taxani	AC	Paclitaxel + Trastuzumab	4	12+12	1	1	1	0 (sn)	0	°	°	1	0	0	0	°	°	°	°	°	0
56047	1	1940-03-08	2017-07-11	76	1	1	0	Supero-esterno	1	2016-11-21	0	0	°	0	1	1	4	2	1	0	0	0	60	3+	°	2	Antraciclina	Taxani	EC	Paclitaxel + Trastuzumab	4	12+12	2	1	2	0 (sn)	0	°	°	1	0	11	1	0	0	50	3+	°	1c
1375085	1	1941-02-19	2010-05-21	69	1	1	1	Supero-esterno	1	2009-12-11	0	0	30	0	0	1	2	1	1	0	90	15	45	0/1+	°	1	Antraciclina + Taxani	°	AT	°	6	°	2	0	°	°	1	14	0	1	0	7	0	60	5	5	0/1+	°	1b
1790420	1	1941-05-03	2016-09-06	75	1	1	1	Supero-esterno	1	2016-01-12	0	0	26	0	0	1	2	1	1	0	°	°	22	0/1+	°	1	Antraciclina	Taxani	AC	Paclitaxel	4	10	2	0	°	°	1	13	0	1	0	0	0	°	°	°	°	°	0
19790420	1	1941-05-03	2016-09-06	75	1	1	1	Supero-esterno	1	2016-01-12	0	0	26	0	0	1	2	1	1	0	°	°	22	0/1+	°	1	Antraciclina	Taxani	AC	Paclitaxel	4	10	2	0	°	°	1	13	0	1	0	0	0	°	°	°	°	°	0
121790420	1	1941-05-03	2016-09-06	75	1	1	1	Supero-esterno	1	2016-01-12	0	0	26	0	0	1	2	1	1	0	°	°	22	0/1+	°	1	Antraciclina	Taxani	AC	Paclitaxel	4	10	2	0	°	°	1	13	0	1	0	0	0	°	°	°	°	°	0
470416	0	1941-06-23	2006-10-27	71	1	1	1	Esterno-centrale	1	2006-02-15	0	0	21	0	0	1	4b	2	1	1	90	70	15	0/1+	°	1	Antraciclina	°	AC	°	6	°	1	0	°	°	1	6	3	1	0	13	1	90	75	16	0/1+	°	1c
1709741	1	1941-07-10	2015-02-03	73	1	1	0	Supero-centrale	1	2014-07-17	0	0	16	0	1	1	1c	1	1	0	100	100	25	2+	1	2	Taxani	Trastuzumab	Paclitaxel	Trastuzumab	12	12	1	0	°	°	1	16	0	0	0	5	0	85	85	15	2+	1	1a
1418747	1	1943-01-18	2010-11-15	67	1	1	0	Infero-interno	1	2010-07-01	1	0	70	1	0	1	3	2	1	0	90	30	10	0/1+	°	1	Antraciclina	°	AC	°	4	°	2	0	°	°	1	17	10	2	0	65	1	90	40	2	0/1+	°	3
5016349	1	1943-06-03	2018-02-28	74	1	1	0	Supero-esterno	0	2017-05-30	0	0	°	0	1	1	2	1	1	0	0	0	15	3+	°	2	Antraciclina	Taxani	AC	Paclitaxel + Trastuzumab	4	12+12	2	0	°	°	1	7	1	1	0	0	0	°	°	°	°	°	0
1852322	1	1943-07-10	2017-05-03	73	1	1	1	Infero-interno	0	2016-11-18	0	0	°	0	1	1	1c	1	1	0	0	0	80	0/1+	°	3	Antraciclina	Taxani	AC	Paclitaxel	4	8	1	0	°	°	1	33	6	1	1	15	1	0	0	80	0/1+	°	1c
5178313	1	1943-12-23	2019-10-16	76	1	1	0	Supero-esterno	1	2019-07-03	0	0	45	1	1	1	2	1	1	0	0	0	25	0/1+	°	3	Antraciclina	°	EC	°	3	°	2	0	°	°	1	13	11	1	1	42	1	0	0	25	0/1+	°	2
5057607	0	1944-01-09	2018-06-01	74	1	1	0	Regione areolare	1	2018-01-16	0	0	18	0	1	2	1c	1	1	0	95	80	30	0/1+	°	1	Antraciclina	°	EC	°	4	°	1	1	1	1(sn)	1	7	4	1	0	8	0	80	70	5	0/1+	°	1b
1713724	0	1946-03-26	2015-08-18	69	1	1	0	Supero-esterno	1	2015-01-09	0	0	30	0	1	1	2	1	1	0	0	0	70	0/1+	°	3	Antraciclina	Taxani	AC	Paclitaxel	4	12	1	1	1	Mi(sn)	1	22	3	1	0	0	0	°	°	°	°	°	is
1967368	0	1946-05-15	2019-05-24	72	1	1	0	Prolungamento ascellare	0	2018-09-13	1	0	27	0	0	1	2	1	1	0	99	80	35	0/1+	°	1	Antraciclina	Taxani	EC	Paclitaxel	4	9	1	0	°	°	1	12	3	1	0	0	0	°	°	°	°	°	0
55725	1	1946-07-22	2019-05-10	72	1	1	0	Supero-esterno	1	2018-09-25	1	0	°	0	1	1	2	1	1	0	0	0	90	0/1+	°	3	Antraciclina	Taxani	EC	Paclitaxel	4	12	1	0	°	°	1	23	6	1	0	27	1	0	0	90	0/1+	°	2
1832659	1	1947-04-03	2017-06-22	69	1	1	1	Diffuso	1	2016-09-01	0	0	50	1	1	1	4	2	1	1	0	0	70	0/1+	°	3	Antraciclina	Taxani	AC	Paclitaxel	4	12	2	0	°	°	1	23	6	1	0	60	1	0	0	85	0/1+	°	4b
5301821	1	1947-04-04	2021-10-21	74	1	1	0	Supero-esterno	0	2021-11-19	1	0	40	1	0	1	2	1	1	0	30	0	40	3+	°	2	Antraciclina	Taxani	AC	Paclitaxel + Trastuzumab	4	12+12	2	1	2	1(sn)	0	°	°	1	0	6	0	60	0	25	3+	°	1b
2006615	0	1947-05-13	2020-09-04	73	1	1	0	Supero-esterno	1	°	1	1	22	0	1	1	2	1	1	0	90	80	20	2+	1	2	Antraciclina	Taxani	AC	Paclitaxel + Trastuzumab	4	12+12	2	1	1	1(sn)	1	11	0	1	0	15	1	90	70	6	2+	1	1c
5248314	1	1948-01-29	2021-02-16	72	1	1	1	Supero-esterno	1	06/07/2020	1	1	°	0	1	1	2	1	1	0	0	0	35	3+	°	2	Antraciclina	Taxani	EC	Docetaxel + Trastuzumab	4	4+4	1	1	3	0 (sn)	0	°	°	1	0	0	0	°	°	°	°	°	0
1631358	1	1948-05-13	2014-11-06	65	1	1	0	Supero-esterno	1	2013-10-18	0	0	°	0	1	1	4d	2	1	1	90	20	70	0/1+	°	1	Antraciclina	°	AC	°	6	°	2	0	°	°	1	5	1	1	1	0	0	°	°	°	°	°	1mic
1687529	1	1948-05-26	2014-12-09	66	1	1	0	Esterno-centrale	0	2014-08-15	0	1	21	0	1	2	2	1	1	0	95	5	20	2+	0	1	Antraciclina	°	AC	°	4	°	1	1	1	Mi(sn)	1	15	0	0	0	6	0	90	5	15	0/1+	°	1b
121560	1	1949-01-05	2021-10-21	72	1	1	1	Infero-centrale	1	2021-02-23	1	1	30	0	1	2	2	1	1	0	0	0	20	3+	°	2	Antraciclina	Taxani	EC	Docetaxel + Trastuzumab	4	4+4	2	1	3	0 (sn)	0	°	°	1	0	°	0	°	°	°	°	0	0
1746152	0	1949-01-17	2015-06-17	66	1	1	0	Supero-esterno	1	2015-02-15	0	0	51	1	1	1	3	2	1	0	°	°	°	°	°	1	Antraciclina	°	FEC	°	3	°	2	0	°	°	1	38	8	0	1	75	1	90	0	40	0/1+	°	3
1434030	0	1949-04-14	2011-04-13	61	1	1	1	Supero-esterno	1	2010-10-07	1	0	65	1	0	2	3	2	1	1	0	0	10	0/1+	°	3	Antraciclina + Taxani	°	AT	°	6	°	2	0	°	°	1	17	3	1	1	70	1	80	60	30	0/1+	°	3
1680288	0	1949-04-21	2015-03-13	65	1	1	1	Regione areolare	1	2015-07-10	0	0	°	0	1	1	2	1	1	0	0	0	55	3+	°	2	Antraciclina	Taxani	AC	Paclitaxel + Trastuzumab	4	12+12	2	0	°	°	1	13	0	1	0	2	0	0	0	30	3+	°	1a
116640	1	1949-06-28	2015-12-17	66	1	1	0	Esterno-centrale	1	2015-04-21	0	0	28	0	1	2	2	1	1	0	90	0	22	2+	1	2	Antraciclina	Taxani	AC	Docetaxel + Trastuzumab	4	4+4	1	1	2	Mi(sn)	0	°	°	3	0	9	0	90	0	12	3+	°	1b
5093293	1	1949-07-30	2019-03-20	69	1	1	1	Supero-esterno	1	2019-06-29	1	0	26	0	1	1	2	1	1	0	0	0	35	3+	°	2	Antraciclina	Taxani	AC	Docetaxel + Trastuzumab	4	4+4	1	0	°	°	1	35	1	1	0	0	0	°	°	°	°	°	is
1724381	0	1949-09-10	2015-03-12	66	1	1	1	Supero-interno	1	2014-07-15	0	1	35	0	0	1	2	1	1	0	95	95	13	0/1+	°	1	Antraciclina	°	FEC	°	3	°	1	1	1	0 (sn)	0	°	°	1	1	19	1	90	90	8	2+	0	1c
5187676	0	1949-11-12	2020-05-14	70	1	1	1	Supero-esterno	1	02/10/2019	1	1	°	0	1	1	1	1	1	0	95	0	17	3+	°	2	Antraciclina	Taxani	AC	Docetaxel + Trastuzumab	4	4+4	1	1	1	0 (sn)	0	°	°	1	0	9	0	95	2	2	3+	°	1b
217929	1	1949-11-29	2016-02-09	66	1	1	0	Supero-esterno	1	2016-06-25	0	0	20	0	1	1	4	2	1	1	90	0	30	0/1+	°	1	Antraciclina	Taxani	AC	Docetaxel	4	4	2	0	°	°	1	8	4	1	1	64	1	90	0	5	0/1+	°	3
5157260	1	1950-02-08	2019-12-10	69	1	1	1	Supero-esterno	1	2019-05-07	0	0	30	0	1	2	2	1	1	0	40	0	20	3+	°	2	Antraciclina	Taxani	EC	Paclitaxel + Trastuzumab	4	12+12	2	0	°	°	1	18	10	1	1	56	1	40	0	5	2+	0	3
5091596	1	1950-04-05	2019-03-01	68	1	1	0	Supero-esterno	1	2018-07-05	1	1	30	0	1	2	2	1	1	0	30	30	20	3+	°	2	Antraciclina	Taxani	AC	Docetaxel + Trastuzumab	4	3+3	1	0	°	°	1	6	3	1	0	0	0	°	°	°	°	°	0
1653137	0	1950-04-07	2014-10-07	64	1	1	1	Supero-esterno	1	2013-12-13	0	1	25	0	1	2	2	1	1	0	40	30	20	0/1+	°	1	Antraciclina	Taxani	ET	Docetaxel	4	4	1	1	4	0 (sn)	0	°	°	1	0	6	0	90	70	5	0/1+	°	1b
1711991	1	1950-11-18	2015-09-15	65	1	1	1	Supero-esterno	1	2014-12-24	0	1	°	0	1	1	2	1	1	0	0	0	70	0/1+	°	3	Antraciclina	Taxani	EC	Paclitaxel	4	12	1	1	3	0 (sn)	0	°	°	0	1	12	1	0	0	85	0/1+	°	1c
5060508	1	1950-12-31	2018-09-25	68	1	1	0	Supero-esterno	1	2018-02-01	1	0	°	0	1	1	1c	1	1	0	5	5	15	0/1+	°	1	Antraciclina	Taxani	AC	Paclitaxel	4	11	1	0	°	°	1	17	3	4	1	10	1	0	0	15	0/1+	°	1b
5177406	1	1951-02-02	2020-03-05	68	1	1	0	Supero-esterno	1	2019-06-20	1	1	25	0	1	1	2	1	1	0	50	0	70	3+	°	2	Antraciclina	Taxani	AC	Paclitaxel + Trastuzumab	4	12+12	1	1	1	0 (sn)	0	°	°	1	0	0	0	°	°	°	°	°	is
5105226	1	1951-03-27	2019-04-09	67	1	1	0	Supero-interno	0	2018-08-24	0	0	74	1	1	1	4	2	1	0	0	0	30	3+	°	2	Antraciclina	Taxani	AC	Docetaxel + Trastuzumab	4	4+4	1	0	°	°	1	22	0	1	0	0	0	°	°	°	°	°	0
59105226	1	1951-03-27	2019-04-09	67	1	1	0	Supero-interno	0	2018-08-24	0	0	74	1	1	1	4	2	1	0	0	0	30	3+	°	2	Antraciclina	Taxani	AC	Docetaxel + Trastuzumab	4	4+4	1	0	°	°	1	22	0	1	0	0	0	°	°	°	°	°	0
521105226	1	1951-03-27	2019-04-09	67	1	1	0	Supero-interno	0	2018-08-24	0	0	74	1	1	1	4	2	1	0	0	0	30	3+	°	2	Antraciclina	Taxani	AC	Docetaxel + Trastuzumab	4	4+4	1	0	°	°	1	22	0	1	0	0	0	°	°	°	°	°	0
1016749	0	1951-04-11	2009-09-29	58	1	1	1	Regione areolare	1	2009-04-22	0	0	25	0	0	1	2	1	1	0	85	15	10	0/1+	°	1	Antraciclina + Taxani	°	AT	°	6	°	1	0	°	°	1	34	34	0	0	60	1	90	70	10	0/1+	°	3
5095348	1	1951-05-22	2018-12-14	67	1	1	1	Esterno-centrale	1	2018-07-17	0	0	38	1	1	1	2	1	1	1	90	25	30	0/1+	°	1	Antraciclina	°	AC	°	4	°	1	0	°	°	1	7	6	1	1	26	1	90	0	25	0/1+	°	2
1084707	0	1951-11-22	2010-03-25	58	1	0	0	Esterno-centrale	1	2009-05-21	0	0	40	1	0	1	2	1	1	1	80	0	10	0/1+	°	1	Antraciclina	°	AC	°	4	°	1	0	°	°	1	18	1	1	1	21	1	90	0	5	0/1+	°	2
1810686	1	1952-02-01	2016-11-16	64	1	1	0	Supero-esterno	0	°	0	0	51	1	0	1	3	2	1	0	100	5	20	3+	°	2	Antraciclina	Taxani	AC	Docetaxel + Trastuzumab	4	4+4	2	0	°	°	1	25	15	1	1	16	1	90	5	40	3+	°	1c
5137424	1	1952-08-30	2019-09-10	67	1	1	1	Supero-interno	1	2019-01-14	1	1	30	0	1	1	2	1	1	0	95	0	30	0/1+	°	1	Antraciclina	Taxani	AC	Paclitaxel	4	12	1	1	1	0 (sn)	0	°	°	1	0	1	0	90	90	10	0/1+	°	1a
1938785	0	1952-10-09	2018-08-30	66	1	1	0	Supero-esterno	0	2018-01-27	1	0	°	0	0	1	1c	1	1	0	0	0	60	0/1+	°	3	Antraciclina	Taxani	EC	Paclitaxel	4	12	1	1	2	1(sn)	1	23	0	1	1	8	0	0	0	5	0/1+	°	1b
1570432	1	1953-01-11	2015-03-03	59	1	1	1	Supero-esterno	0	2011-11-15	0	1	18	0	1	2	1c	1	1	1	90	70	5	0/1+	°	1	Antraciclina	°	AC	°	6	°	2	0	°	°	1	16	1	0	0	70	1	95	80	20	0/1+	°	3
9523966	1	1953-02-04	2021-01-05	67	1	1	1	Diffuso	1	19/08/2020	1	0	°	0	1	2	4	2	1	0	95	95	35	2+	0	1	Antraciclina	Taxani	AC	Docetaxel	4	4	2	1	1	1(sn)	1	18	6	1	1	45	1	90	90	15	2+	1	2
120850	1	1953-12-25	2011-12-15	58	1	1	0	Supero-esterno	1	2011-05-09	0	0	30	0	0	1	2	1	1	0	10	0	30	3+	°	2	Antraciclina	Taxani	AC	Docetaxel + Trastuzumab	4	4+4	2	0	°	°	1	10	0	1	0	0	0	°	°	°	°	°	0
1920850	1	1953-12-25	2011-12-15	58	1	1	0	Supero-esterno	1	2011-05-09	0	0	30	0	0	1	2	1	1	0	10	0	30	3+	°	2	Antraciclina	Taxani	AC	Docetaxel + Trastuzumab	4	4+4	2	0	°	°	1	10	0	1	0	0	0	°	°	°	°	°	0
12120850	1	1953-12-25	2011-12-15	58	1	1	0	Supero-esterno	1	2011-05-09	0	0	30	0	0	1	2	1	1	0	10	0	30	3+	°	2	Antraciclina	Taxani	AC	Docetaxel + Trastuzumab	4	4+4	2	0	°	°	1	10	0	1	0	0	0	°	°	°	°	°	0
349991	1	1954-05-14	2011-11-04	57	1	1	1	Supero-esterno	1	2011-02-25	0	0	40	1	1	2	2	1	1	0	50	50	80	3+	°	2	Antraciclina	Taxani	AC	Paclitaxel + Trastuzumab	4	12+12	1	0	°	°	1	16	0	1	0	0	0	°	°	°	°	°	0
1746264	0	1954-07-12	2016-03-02	61	1	1	1	Supero-esterno	0	2016-06-19	0	0	35	0	1	1	2	1	1	0	90	1	20	0/1+	°	1	Antraciclina	Taxani	AC	Docetaxel	4	4	2	0	°	°	1	13	9	1	1	21	1	90	0	6	2+	1	2
1784639	0	1954-08-06	2016-01-13	61	1	1	1	Diffuso	1	2015-06-15	0	0	°	0	0	1	3	2	1	0	100	80	10	0/1+	°	1	Antraciclina	Taxani	EC	Docetaxel	3	3	2	0	°	°	1	31	3	1	0	80	1	90	30	10	2+	0	3
1466155	1	1954-09-02	2011-09-19	57	1	1	1	Supero-esterno	1	2011-02-15	0	0	97	1	0	1	3	2	1	0	100	0	10	0/1+	°	1	Antraciclina + Taxani	°	AT	°	6	°	1	0	°	°	1	24	1	2	1	4	0	80	0	30	0/1+	°	1a
1476145	1	1954-11-07	2012-01-03	57	1	1	0	Regione areolare	1	2011-05-30	0	0	100	1	0	1	4d	2	1	0	80	0	20	0/1+	°	1	Antraciclina	Taxani	AC	Docetaxel	4	4	2	0	°	°	1	8	8	0	1	15	1	90	0	25	2+	0	4
2005100	0	1955-05-24	2020-08-13	65	1	1	0	Diffuso	1	15/02/2020	1	1	°	0	1	2	3	2	1	0	100	40	60	3+	°	2	Antraciclina	Taxani	AC	Paclitaxel + Trastuzumab e Pertuzumab	4	12+12	2	1	2	0 (sn)	0	°	°	1	0	0	0	°	°	°	°	°	is
1828501	1	1955-06-15	2016-09-09	61	1	1	1	Supero-esterno	0	2016-02-11	0	0	°	0	0	1	3	2	1	0	98	90	38	0/1+	°	1	Antraciclina	Taxani	AC	Paclitaxel + Trastuzumab	4	12+12	2	0	°	°	1	15	5	1	0	18	1	75	30	12	0/1+	°	1c
65171	1	1955-07-30	2012-08-02	57	1	1	1	Supero-esterno	0	2012-01-13	0	1	60	1	0	1	3	2	1	0	0	0	35	3+	°	2	Antraciclina	Trastuzumab	AC	Trastuzumab	4	4	2	0	°	°	1	19	0	1	0	15	1	0	0	5	3+	°	1c
553095	1	1955-08-13	2015-11-25	60	1	1	0	Supero-interno	1	2015-03-27	0	0	16	0	1	1	1c	1	1	0	0	0	30	0/1+	°	3	Antraciclina	Taxani	AC	Paclitaxel	4	12	1	0	°	°	1	16	2	1	0	15	1	0	0	10	0/1+	°	1c
373519	1	1955-08-22	2020-08-20	65	1	1	0	Supero-esterno	1	15/01/2020	1	0	22	0	0	2	2	1	1	0	2	2	10	3+	°	2	Antraciclina	Taxani	AC	Paclitaxel + Trastuzumab	4	12+12	1	1	2	0 (sn)	0	°	°	1	0	9	0	0	0	10	3+	°	1b
11962	1	1955-12-24	2018-06-15	62	1	1	1	Supero-esterno	0	2017-11-07	0	0	°	0	1	1	1c	1	1	0	0	5	30	2+	1	2	Antraciclina	Taxani	AC	Paclitaxel + Trastuzumab	4	9+9	1	0	°	°	1	11	0	1	0	0	0	°	°	°	°	°	is
1708271	0	1956-02-10	2015-09-08	59	1	1	1	Regione areolare	1	2014-12-05	0	0	°	0	1	2	2	1	1	0	90	35	15	0/1+	°	1	Antraciclina	Taxani	AC	Paclitaxel	4	9	1	1	2	1(sn)	1	13	2	1	1	24	1	85	35	3	0/1+	°	2
701647	1	1956-06-09	2009-01-26	52	1	1	1	Supero-esterno	0	°	0	0	°	0	0	2	1c	1	1	0	°	°	°	0/1+	°	1	Antraciclina	°	FEC	°	6	°	2	0	°	°	1	21	1	1	0	0	0	°	°	°	°	°	is
9050493	1	1957-04-14	2020-05-22	63	1	1	0	Supero-esterno	1	09/10/2019	0	1	45	1	1	1	2	1	1	0	0	0	°	3+	°	2	Antraciclina	Taxani	AC	Paclitaxel + Trastuzumab	4	12+12	1	1	1	0 (sn)	0	°	°	1	0	0	0	°	°	°	°	°	0
1836921	1	1957-04-28	2018-04-03	60	1	1	0	Supero-esterno	0	2017-04-21	0	0	°	0	1	2	2	1	1	1	0	0	25	3+	°	2	Taxani	Trastuzumab	Docetaxel	Trastuzumab + Pertuzumab	4	12	1	0	°	°	1	15	0	1	0	0	0	°	°	°	°	°	0
2017005	1	1957-06-09	2021-02-02	64	1	1	1	Supero-esterno	1	°	0	1	50	1	0	1	2	1	1	0	0	0	75	0/1+	°	3	Antraciclina	Taxani	AC	Paclitaxel	4	12	1	1	3	1(sn)	0	°	°	1	0	14	1	0	0	75	0/1+	°	1c
1509413	1	1957-06-17	2012-02-29	55	1	1	0	Infero-esterno	1	2011-12-15	0	0	51	1	0	1	3	2	1	0	95	70	20	0/1+	°	1	Antraciclina + Taxani	°	AT	°	3	°	2	0	°	°	1	30	29	0	1	23	1	95	70	30	2+	0	2
1535615	0	1957-08-14	2015-12-03	58	1	1	1	Esterno-centrale	1	2015-03-03	0	1	25	0	1	2	2	1	1	1	0	0	70	2+	0	3	Antraciclina	Taxani	AC	Docetaxel	4	4	2	0	°	°	1	8	0	1	0	25	1	0	0	65	0/1+	°	2
2000372	0	1957-08-27	2020-05-29	62	1	1	1	Infero-centrale	1	02/10/2019	0	0	27	0	0	1	2	1	1	0	0	0	30	3+	°	2	Taxani	Trastuzumab	Paclitaxel	Trastuzumab	12	12	1	1	1	0 (sn)	0	°	°	1	0	0	0	°	°	°	°	°	0
641527	1	1957-11-30	2009-01-08	52	1	1	0	Supero-esterno	0	2008-06-01	0	0	50	1	0	1	4	2	1	0	80	60	15	3+	°	2	Antraciclina	°	AC	°	5	°	1	1	1	0 (sn)	0	°	°	1	0	0	0	°	°	°	°	°	1mic
5049904	1	1957-12-09	2020-06-18	62	1	1	1	Supero-esterno	1	21/10/2019	1	1	70	1	1	2	3	2	1	0	0	0	30	0/1+	°	3	Antraciclina	Taxani	AC	Paclitaxel	4	12	2	1	2	0 (sn)	0	°	°	1	0	0	0	°	°	°	°	°	0
1288887	1	1958-02-03	2009-12-21	51	0	1	0	Infero-esterno	1	2009-07-15	0	0	35	0	0	1	2	1	1	0	10	10	50	0/1+	°	1	Antraciclina + Taxani	°	AT	°	6	°	2	0	°	°	1	9	3	1	0	28	1	20	10	40	0/1+	°	2
1486329	1	1958-03-16	2011-12-02	58	1	1	1	Supero-esterno	0	2011-06-15	1	1	21	0	1	1	2	1	1	0	99	99	25	0/1+	°	1	Antraciclina	°	EC	°	5	°	1	0	°	°	1	23	13	1	0	4	0	90	50	10	2+	0	1a
1627196	0	1958-03-21	2014-06-05	55	1	1	0	Regione areolare	1	2013-10-16	0	1	63	1	1	1	3	2	1	0	0	0	35	3+	°	2	Antraciclina	Taxani	AC	Docetaxel + Trastuzumab	4	4+4	2	1	1	0 (sn)	0	°	°	1	0	0	0	°	°	°	°	°	is
1970643	0	1958-06-26	2019-06-21	60	1	1	0	Supero-esterno	1	2018-12-05	1	0	15	0	0	1	1c	1	1	0	45	0	70	3+	°	2	Antraciclina	Taxani	EC	Paclitaxel	4	12	1	1	2	Mi(sn)	0	°	°	1	0	6	0	0	0	70	0/1+	°	1b
65682	1	1958-07-14	2019-07-02	61	1	1	0	Supero-esterno	0	2018-11-21	1	1	100	1	1	2	3	2	1	0	0	0	20	3+	°	2	Antraciclina	Taxani	AC	Docetaxel + Trastuzumab	4	4+4	2	1	3	0 (sn)	0	°	°	1	0	0	0	°	°	°	°	°	is
1734098	0	1958-07-20	2016-01-07	57	1	1	0	Prolungamento ascellare	1	2015-04-21	0	0	°	0	1	1	4d	2	1	0	90	0	50	0/1+	°	1	Antraciclina	Taxani	AC	Paclitaxel	4	12	2	0	°	°	1	13	9	1	1	3	0	90	0	10	0/1+	°	1a
1780749	1	1958-11-05	2016-05-19	58	1	1	0	Supero-esterno	0	2015-12-15	0	0	°	0	1	1	2	1	1	1	95	0	35	0/1+	°	1	Antraciclina	°	AC	°	4	°	1	0	°	°	1	14	3	2	0	22	1	90	10	3	0/1+	°	2
1751418	1	1959-03-09	2016-01-27	56	1	1	1	Supero-esterno	1	2015-07-10	0	0	17	0	1	1	1c	1	1	1	0	0	40	0/1+	°	3	Antraciclina	°	AC	°	6	°	2	0	°	°	1	3	3	1	0	0	0	°	°	°	°	°	0
1939222	1	1959-05-11	2020-05-07	60	1	1	1	Supero-esterno	1	26/09/2019	0	1	25	0	1	1	2	1	1	0	10	0	80	3+	°	2	Antraciclina	Taxani	AC	Docetaxel + Trastuzumab	4	4+4	1	1	1	0 (sn)	0	°	°	1	0	9	0	2	0	65	3+	°	1b
401779	0	1959-06-05	2016-04-26	56	1	1	0	Supero-interno	0	2016-08-07	0	0	46	1	1	2	2	1	1	0	0	0	70	0/1+	°	3	Antraciclina	Taxani	AC	Paclitaxel	4	12	2	1	1	0 (sn)	0	°	°	1	0	12	1	0	0	85	0/1+	°	1c
1934568	1	1959-11-13	2019-03-12	60	1	1	0	Supero-esterno	1	2018-06-26	0	0	35	0	1	1	2	1	1	0	80	0	35	2+	1	2	Antraciclina	Taxani	AC	Docetaxel + Trastuzumab	4	4+4	1	1	1	1(sn)	1	13	0	1	0	9	0	90	0	20	2+	1	1b
1694951	1	1959-12-20	2015-06-11	55	1	1	0	Supero-esterno	1	2014-09-30	0	1	17	0	1	1	4d	2	1	0	0	0	40	3+	°	2	Antraciclina	Taxani	AC	Docetaxel + Trastuzumab	4	4+4	2	1	1	0 (sn)	0	°	°	1	0	0	0	°	°	°	°	°	is
1585523	0	1960-03-07	2013-02-14	53	1	1	0	Infero-interno	1	2012-07-10	1	1	60	1	0	1	4b	2	1	0	100	33	7	0/1+	°	1	Antraciclina + Taxani	CMF	AT	CMF	4	6	2	0	°	°	1	19	1	1	0	35	1	95	95	5	0/1+	°	2
5218996	0	1960-08-19	2020-01-16	59	1	1	0	Supero-centrale	1	2019-07-06	1	1	48	1	0	2	2	1	1	0	99	99	30	3+	°	2	Antraciclina	Taxani	AC	Paclitaxel + Trastuzumab	4	12+12	1	1	4	0 (sn)	0	°	°	1	0	28	1	95	75	30	3+	°	2
2007434	0	1960-09-09	2020-09-18	60	1	1	0	Supero-esterno	1	°	1	1	36	1	1	1	2	1	1	0	1	70	70	0/1+	°	3	Antraciclina	Taxani	EC	Paclitaxel	4	12	2	1	1	1(sn)	1	11	0	1	0	4	0	0	0	5	0/1+	°	1a
5239087	1	1960-12-18	2020-12-22	60	1	1	0	Supero-esterno	1	19/05/2020	1	1	50	1	1	2	2	1	1	0	90	5	35	0/1+	°	1	Antraciclina	Taxani	AC	Docetaxel	4	4	2	1	1	1(sn)	1	11	2	1	0	15	1	95	80	5	0/1+	°	1c
1724673	1	1960-12-30	2015-06-09	55	1	1	0	Supero-esterno	1	2015-03-03	0	1	51	1	1	1	3	2	1	0	90	25	35	0/1+	°	1	Antraciclina	°	AC	°	3	°	1	0	°	°	1	10	10	1	1	38	1	85	5	35	0/1+	°	2
5047231	1	1961-02-02	2019-12-17	58	1	1	0	Supero-esterno	1	2019-04-30	1	1	30	0	1	1	2	1	1	0	0	40	65	3+	°	2	Antraciclina	Taxani	AC	Docetaxel + Trastuzumab	4	4+4	1	1	1	0 (sn)	0	°	°	1	0	0	0	°	°	°	°	°	0
5283660	0	1961-05-22	2021-05-13	59	1	1	1	Supero-esterno	1	14/10/2020	1	1	22	0	1	2	2	1	1	0	80	45	20	3+	°	2	Antraciclina	Taxani	AC	Docetaxel + Trastuzumab	4	4+4	2	1	4	0 (sn)	0	°	°	1	0	13	1	90	25	5	3+	°	1c
5209840	0	1961-08-02	2020-07-14	58	1	0	0	Infero-esterno	1	25/10/2019	1	0	°	0	1	1	1c	1	1	0	90	0	30	3+	°	2	Antraciclina	Taxani	AC	Docetaxel + Trastuzumab	4	2+4	1	1	3	Mi(sn)	0	°	°	1	0	0	0	°	°	°	°	°	1mic
1681693	1	1961-08-30	2015-01-07	53	1	1	1	Esterno-centrale	1	2014-07-09	0	0	44	1	0	1	2	1	1	0	90	0	20	0/1+	°	1	Antraciclina	Taxani	AC	Docetaxel	4	4	2	0	°	°	1	27	7	1	0	0	0	°	°	°	°	°	0
1666359	0	1961-10-01	2014-05-16	53	1	1	0	Infero-esterno	1	2013-09-15	0	1	80	1	0	1	3	2	1	0	92	60	72	3+	°	2	Antraciclina	Taxani	FEC	Paclitaxel + Trastuzumab	4	12+12	2	1	4	0 (sn)	0	°	°	1	0	4	0	85	0	15	3+	°	1a
5067780	1	1961-10-22	2018-11-15	57	1	1	0	Prolungamento ascellare	1	2018-02-22	0	1	40	1	1	2	2	1	1	0	0	0	70	0/1+	°	3	Antraciclina	Taxani	AC	Paclitaxel	4	12	2	0	°	°	1	15	0	1	0	0	0	°	°	°	°	°	0
59067780	1	1961-10-22	2018-11-15	57	1	1	0	Prolungamento ascellare	1	2018-02-22	0	1	40	1	1	2	2	1	1	0	0	0	70	0/1+	°	3	Antraciclina	Taxani	AC	Paclitaxel	4	12	2	0	°	°	1	15	0	1	0	0	0	°	°	°	°	°	0
521067780	1	1961-10-22	2018-11-15	57	1	1	0	Prolungamento ascellare	1	2018-02-22	0	1	40	1	1	2	2	1	1	0	0	0	70	0/1+	°	3	Antraciclina	Taxani	AC	Paclitaxel	4	12	2	0	°	°	1	15	0	1	0	0	0	°	°	°	°	°	0
644194	1	1961-11-02	2009-01-16	47	0	0	1	Supero-interno	0	2008-05-15	0	0	°	0	0	1	2	1	1	0	°	°	°	0/1+	°	1	Antraciclina + Taxani	°	AT	°	6	°	2	0	°	°	1	29	3	1	0	14	1	95	90	5	0/1+	°	1c
1587345	0	1961-11-04	2013-10-08	52	1	1	1	Supero-centrale	1	2013-02-21	0	0	40	1	0	1	2	1	1	0	0	0	45	3+	°	2	Antraciclina	Taxani	AC	Docetaxel + Trastuzumab	4	4+4	1	1	1	0 (sn)	0	°	°	1	0	0	0	°	°	°	°	°	1mic
5059216	1	1961-11-06	2018-09-04	57	1	1	1	Infero-esterno	1	2018-01-17	1	1	30	0	1	1	2	1	1	0	98	80	28	2+	1	2	Antraciclina	Taxani	AC	Docetaxel + Trastuzumab	4	4+4	1	1	1	1(sn)	1	13	1	1	1	22	1	90	90	18	2+	0	2
5155799	1	1961-11-23	2019-11-15	58	1	1	1	Esterno-centrale	1	2019-04-12	1	0	40	1	1	1	2	1	1	0	95	10	50	0/1+	°	1	Antraciclina	Taxani	AC	Docetaxel	4	4	1	1	1	1(sn)	1	12	7	1	0	14	1	80	50	80	0/1+	°	1c
1715050	1	1962-02-03	2015-08-19	53	1	1	1	Supero-centrale	1	2015-01-09	1	0	°	0	1	1	2	1	1	0	75	0	20	0/1+	°	1	Antraciclina	Taxani	AC	Docetaxel	4	4	2	0	°	°	1	32	9	0	1	47	1	70	0	10	0/1+	°	3
1605218	1	1962-02-28	2014-01-30	51	0	1	1	Diffuso	1	2013-06-03	0	0	14	0	1	1	4	2	1	0	5	0	35	3+	°	2	Antraciclina	Taxani	AC	Paclitaxel + Trastuzumab	4	12+12	2	0	°	°	1	8	7	1	1	90	1	0	0	25	3+	°	3
1683102	0	1962-03-01	2015-03-03	52	1	0	1	Supero-esterno	1	2014-07-30	0	0	30	0	0	1	2	1	1	1	85	70	70	0/1+	°	1	Antraciclina	°	AC	°	6	°	2	0	°	°	1	22	2	1	0	18	1	85	65	8	0/1+	°	1c
122687	1	1962-03-10	2009-05-15	46	0	1	1	Esterno-centrale	1	2009-04-15	0	0	30	0	0	2	4b	2	1	0	0	0	85	3+	°	2	Antraciclina	°	AC	°	3	°	2	0	°	°	1	31	11	1	1	55	1	0	0	20	3+	°	3
1818700	1	1962-03-13	2017-01-27	54	1	1	1	Supero-esterno	0	2016-06-13	1	0	21	0	1	2	2	1	1	0	95	80	70	2+	1	2	Antraciclina	Taxani	AC	Docetaxel + Trastuzumab	4	3+3	1	1	1	1(sn)	1	8	4	1	0	8	0	90	90	5	0/1+	°	1b
5098017	1	1962-03-22	2019-02-12	56	1	1	1	Infero-esterno	1	2018-07-04	0	0	40	1	1	2	2	1	1	0	90	10	20	3+	°	2	Antraciclina	Taxani	AC	Docetaxel + Trastuzumab	4	3+3	1	1	1	0 (sn)	0	°	°	1	0	9	0	90	0	15	3+	°	1b
458595	1	1962-04-20	2020-01-07	57	1	1	1	Supero-esterno	1	2019-07-17	1	0	23	0	1	1	2	1	1	0	100	100	20	2+	1	2	Antraciclina	Taxani	AC	Paclitaxel + Trastuzumab	4	12+12	2	0	°	°	1	10	4	1	1	50	1	90	5	18	3+	°	2
1751767	0	1962-04-28	2016-02-18	53	1	1	0	Supero-interno	1	2015-07-14	0	0	35	0	0	1	2	1	1	0	0	0	10	0/1+	°	3	Antraciclina	Taxani	AC	Docetaxel	4	4	1	1	1	1(sn)	1	16	2	1	0	25	1	0	0	20	0/1+	°	2
5132857	0	1962-09-06	2019-02-01	57	1	1	0	Supero-esterno	1	2018-06-14	1	1	70	1	0	1	3	2	1	0	95	80	30	0/1+	°	1	Antraciclina	Taxani	AC	Paclitaxel	4	12	1	1	3	1(sn)	1	25	6	1	0	40	1	60	0	3	0/1+	°	2
1670152	0	1962-11-21	2014-09-04	52	1	1	0	Infero-esterno	1	2014-04-18	1	1	30	0	1	1	2	1	1	0	95	3	28	0/1+	°	1	Antraciclina + Taxani	°	AT	°	3	°	1	0	°	°	1	16	6	1	1	18	1	90	70	10	0/1+	°	1c
1534367	1	1962-12-16	2012-10-17	50	0	0	0	Supero-centrale	1	2012-04-20	0	0	51	1	0	1	3	2	1	0	85	65	35	0/1+	°	1	Antraciclina	°	AC	°	6	°	2	0	°	°	1	6	6	1	1	12	1	99	2	5	2+	0	1c
5160373	0	1962-12-20	2019-09-11	57	1	1	0	Supero-esterno	0	2019-05-15	0	0	°	0	1	1	2	1	1	0	0	0	45	0/1+	°	3	Antraciclina	°	AC	°	4	°	1	0	°	°	1	22	1	1	0	34	1	0	0	80	2+	0	2
270379	1	1963-01-19	2009-03-03	45	0	0	0	Supero-esterno	1	2008-06-15	0	0	°	0	0	1	3	2	1	0	80	60	8	0/1+	°	1	Antraciclina + Taxani	°	AT	°	6	°	1	1	1	1(sn)	1	26	9	1	0	21	1	70	40	1	2+	0	2
1813065	0	1963-03-12	2017-01-10	53	1	0	0	Supero-esterno	1	2016-05-18	0	0	°	0	1	1	2	1	1	0	90	30	30	0/1+	°	1	Antraciclina	Taxani	AC	Paclitaxel	4	6	2	1	1	1(sn)	1	9	3	1	1	14	1	90	0	12	0/1+	°	1c
5232026	0	1963-05-01	2020-10-27	57	1	1	0	Supero-esterno	1	09/03/2020	1	1	°	0	1	1	1c	1	1	0	0	0	30	0/1+	°	3	Antraciclina	Taxani	AC	Paclitaxel	4	12	1	1	3	0 (sn)	0	°	°	1	0	0	0	°	°	°	°	°	0
5014426	1	1963-08-25	2017-11-28	54	1	1	1	Supero-esterno	1	2017-04-18	1	0	30	0	1	1	2	1	1	0	98	15	45	2+	1	2	Antraciclina	Taxani	AC	Docetaxel + Trastuzumab	4	4+4	2	1	1	1(sn)	1	16	0	1	1	13	1	90	5	5	0/1+	°	1c
1649805	1	1963-08-25	2014-10-30	51	0	1	0	Diffuso	0	2014-01-22	0	0	°	0	1	2	4b	2	1	1	50	50	25	3+	°	2	Antraciclina	Taxani	AC	Docetaxel + Trastuzumab	4	4+4	2	0	°	°	1	10	1	1	0	73	1	10	10	30	3+	°	4b
5038332	0	1963-10-10	2018-06-04	54	1	1	1	Supero-esterno	0	2017-10-09	0	0	40	1	1	1	2	1	1	0	95	30	60	2+	1	2	Antraciclina	Taxani	AC	Paclitaxel + Trastuzumab	4	12+12	1	1	2	1(sn)	1	20	1	1	1	27	1	90	16	5	2+	1	2
304887	1	1963-10-31	2020-06-04	56	1	1	0	Esterno-centrale	1	18/11/2019	1	0	18	0	1	1	1c	1	1	0	0	0	80	0/1+	°	3	Antraciclina	Taxani	AC	Paclitaxel	4	10	1	1	2	0 (sn)	0	°	°	1	0	0	0	°	°	°	°	°	0
1878325	0	1963-12-15	2017-09-26	54	1	1	1	Supero-interno	1	2017-01-19	0	1	15	0	0	1	1c	1	1	0	98	50	45	0/1+	°	1	Antraciclina	Taxani	EC	Paclitaxel	4	12	1	1	3	1(sn)	1	16	0	1	0	0	0	°	°	°	°	°	1mic
1637455	1	1964-03-05	2015-11-12	51	0	1	1	Diffuso	1	2015-05-15	0	1	37	1	1	2	2	1	1	0	0	0	40	2+	0	3	Antraciclina	Taxani	AC	Paclitaxel	4	2	2	0	°	°	1	33	23	3	1	36	1	0	0	40	0/1+	°	2
57330	1	1964-06-12	2009-06-15	45	0	0	1	Infero-esterno	1	2009-01-26	0	0	°	0	0	1	2	1	1	0	5	5	50	3+	°	2	Antraciclina + Taxani	°	AT	°	6	°	2	0	°	°	1	17	3	1	0	100	1	0	0	8	3+	°	3
1750466	0	1964-07-12	2016-02-17	51	0	0	0	Interno-centrale	0	2015-07-10	0	0	°	0	1	2	1c	1	1	0	0	0	30	3+	°	2	Antraciclina	Taxani	AC	Docetaxel + Trastuzumab	4	4+4	2	0	°	°	1	15	2	1	0	0	0	°	°	°	°	°	is
1692008	0	1964-07-19	2014-10-15	50	0	0	0	Supero-centrale	0	2014-03-15	0	0	°	0	0	2	2	1	1	0	0	0	70	3+	°	2	Antraciclina	Taxani	AC	Paclitaxel + Trastuzumab	4	12+12	2	0	°	°	1	15	0	1	0	0	0	°	°	°	°	°	is
1718213	0	1964-07-24	2015-02-06	50	0	1	0	Infero-esterno	1	2014-07-30	1	0	21	0	1	1	2	1	1	0	75	5	40	2+	0	1	Antraciclina	Taxani	FEC	Paclitaxel	4	12	1	0	°	°	1	23	1	1	0	9	0	90	1	14	2+	1	1b
1796692	0	1964-08-25	2016-11-02	52	1	1	0	Supero-centrale	1	2016-03-03	0	0	°	0	1	1	3	2	1	0	5	0	15	3+	°	2	Antraciclina	Taxani	AC	Docetaxel + Trastuzumab	4	4+4	2	0	°	°	1	24	2	1	0	5	0	0	0	5	3+	°	1a
5199431	1	1964-09-06	2020-06-17	55	1	0	0	Supero-interno	0	18/01/2019	0	1	25	0	1	1	2	1	1	0	0	0	40	0/1+	°	3	Antraciclina	Taxani	AC	Paclitaxel	4	12	1	1	1	0 (sn)	0	°	°	1	0	0	0	°	°	°	°	°	0
1486909	1	1964-10-15	2012-03-16	47	0	1	0	Diffuso	0	2011-07-25	0	0	21	0	1	1	2	1	1	1	90	20	40	0/1+	°	1	Antraciclina	°	AC	°	6	°	2	0	°	°	1	13	6	1	0	6	0	80	10	5	0/1+	°	1b
1640940	0	1965-02-01	2014-06-18	49	0	0	0	Regione areolare	1	2014-02-07	0	1	°	0	1	1	2	1	1	0	90	90	10	0/1+	°	1	Antraciclina	°	AC	°	4	°	2	0	°	°	1	6	0	0	0	48	1	90	70	10	0/1+	°	2
308092	1	1965-03-28	2018-11-30	53	1	0	0	Supero-esterno	0	2018-07-05	1	0	°	0	1	1	2	1	1	0	95	10	70	0/1+	°	1	Antraciclina	°	AC	°	4	°	1	1	1	0 (sn)	0	°	°	1	0	0	0	°	°	°	°	°	0
1853846	1	1965-04-21	2017-07-21	52	1	1	1	Supero-esterno	1	2016-11-26	0	0	33	0	1	1	2	1	1	0	0	0	20	0/1+	°	3	Antraciclina	Taxani	AC	Paclitaxel	4	12	1	1	1	0 (sn)	0	°	°	1	0	23	1	0	0	60	0/1+	°	2
1681596	0	1965-05-18	2015-02-11	49	0	0	0	Infero-esterno	1	2014-07-10	0	0	32	0	1	2	2	1	1	0	70	0	30	3+	°	2	Antraciclina	Taxani	AC	Docetaxel + Trastuzumab	4	4+4	1	1	2	0 (sn)	0	°	°	1	0	0	0	°	°	°	°	°	0
5064975	0	1965-07-23	2018-07-24	53	1	1	1	Infero-interno	1	2018-02-08	1	1	40	1	1	1	2	1	1	0	0	0	38	3+	°	2	Antraciclina	Taxani	AC	Paclitaxel + Trastuzumab	4	12+12	1	1	1	0 (sn)	0	°	°	1	0	0	0	°	°	°	°	°	0
1831083	1	1965-10-01	2017-01-03	51	0	1	0	Supero-esterno	0	2016-08-16	0	0	°	0	1	2	2	1	1	1	90	35	15	0/1+	°	1	Antraciclina	°	AC	°	4	°	2	0	°	°	1	25	24	1	1	19	1	90	25	6	0/1+	°	1c
5153759	1	1965-10-12	2019-11-12	54	1	0	0	Supero-esterno	1	2019-04-03	1	0	12	0	1	1	1c	1	1	0	0	0	15	3+	°	2	Antraciclina	Taxani	AC	Docetaxel + Trastuzumab	4	4+4	1	0	°	°	1	16	0	1	0	0	0	°	°	°	°	°	0
59153759	1	1965-10-12	2019-11-12	54	1	0	0	Supero-esterno	1	2019-04-03	1	0	12	0	1	1	1c	1	1	0	0	0	15	3+	°	2	Antraciclina	Taxani	AC	Docetaxel + Trastuzumab	4	4+4	1	0	°	°	1	16	0	1	0	0	0	°	°	°	°	°	0
521153759	1	1965-10-12	2019-11-12	54	1	0	0	Supero-esterno	1	2019-04-03	1	0	12	0	1	1	1c	1	1	0	0	0	15	3+	°	2	Antraciclina	Taxani	AC	Docetaxel + Trastuzumab	4	4+4	1	0	°	°	1	16	0	1	0	0	0	°	°	°	°	°	0
5317038	0	1965-10-27	2021-09-17	56	1	1	0	Supero-esterno	1	°	1	1	°	0	1	2	1c	1	1	0	0	0	65	0/1+	°	3	Antraciclina	Taxani	EC	Paclitaxel	4	12	1	1	4	1(sn)	1	15	5	0	0	6	0	80	90	20	0/1+	°	1b
314616	1	1965-12-03	2014-11-25	49	0	1	0	Diffuso	0	2014-05-14	0	0	°	0	1	1	1c	1	1	1	90	80	25	0/1+	°	1	Antraciclina	°	EC	°	6	°	2	0	°	°	1	17	1	1	0	25	1	50	0	30	0/1+	°	4b
1826556	0	1966-01-08	2016-07-28	50	0	1	1	Supero-esterno	1	2015-12-03	0	1	35	0	1	1	2	1	1	0	0	0	90	3+	°	2	Antraciclina	Taxani	EC	Paclitaxel + Trastuzumab	4	12+12	1	1	1	0 (sn)	0	°	°	1	0	0	0	°	°	°	°	°	0
28895	1	1966-01-17	2009-11-13	43	0	0	0	Supero-esterno	0	2009-06-19	0	0	°	0	0	1	2	1	1	0	70	0	5	0/1+	°	1	Antraciclina + Taxani	°	AT	°	6	°	1	1	1	0 (sn)	0	°	°	1	0	9	0	95	40	10	0/1+	°	1b
5035277	0	1966-01-27	2018-04-12	51	0	1	1	Supero-esterno	1	2018-09-14	0	0	25	0	1	1	2	1	1	0	0	0	50	3+	°	2	Antraciclina	Taxani	AC	Docetaxel + Trastuzumab	4	4+4	1	1	1	0 (sn)	0	°	°	1	0	11	1	0	0	30	3+	°	1c
1783909	1	1966-03-04	2016-09-08	50	0	1	0	Supero-esterno	0	2016-01-07	0	0	°	0	1	2	3	2	1	0	0	0	85	0/1+	°	3	Antraciclina	Taxani	AC	Paclitaxel	4	12	2	1	1	0 (sn)	0	°	°	1	1	7	0	0	0	70	0/1+	°	1b
5368337	1	1966-03-19	2021-12-09	55	1	1	1	Infero-esterno	0	2021-05-18	1	1	18	0	1	1	1c	1	1	0	0	0	25	3+	°	2	Antraciclina	Taxani	AC	Paclitaxel + Trastuzumab	4	12+12	1	1	1	0 (sn)	0	°	°	1	0	°	0	°	°	°	°	0	0
231733	1	1966-03-26	2021-06-24	54	1	1	0	Supero-centrale	1	20/10/2020	1	1	26	0	1	2	2	1	1	0	90	80	60	3+	°	2	Antraciclina	Taxani	AC	Docetaxel + Trastuzumab	4	4+4	2	1	4	0 (sn)	0	°	°	1	0	0	0	°	°	°	°	°	is
5076372	1	1966-04-03	2019-02-06	52	1	1	1	Supero-esterno	0	2018-04-17	0	1	°	0	1	2	2	1	1	0	0	0	80	0/1+	°	3	Antraciclina	Taxani	AC	Paclitaxel	4	12	2	0	°	°	1	15	0	1	0	0	0	°	°	°	°	°	is
5169428	1	1966-04-04	2020-01-14	54	1	0	1	Supero-esterno	0	2019-05-28	1	0	18	0	1	1	1c	1	1	0	0	0	40	3+	°	2	Antraciclina	Taxani	AC	Docetaxel + Trastuzumab	4	4+4	1	1	3	0 (sn)	0	°	°	1	0	0	0	°	°	°	°	°	is
1924585	0	1966-07-23	2018-04-06	51	0	1	0	Esterno-centrale	1	2017-09-15	1	1	43	1	1	2	2	1	1	0	0	0	°	3+	°	2	Antraciclina	Taxani	EC	Paclitaxel + Trastuzumab	4	12+12	2	0	°	°	1	19	0	1	0	0	0	°	°	°	°	°	0
19924585	0	1966-07-23	2018-04-06	51	0	1	0	Esterno-centrale	1	2017-09-15	1	1	43	1	1	2	2	1	1	0	0	0	°	3+	°	2	Antraciclina	Taxani	EC	Paclitaxel + Trastuzumab	4	12+12	2	0	°	°	1	19	0	1	0	0	0	°	°	°	°	°	0
121924585	0	1966-07-23	2018-04-06	51	0	1	0	Esterno-centrale	1	2017-09-15	1	1	43	1	1	2	2	1	1	0	0	0	°	3+	°	2	Antraciclina	Taxani	EC	Paclitaxel + Trastuzumab	4	12+12	2	0	°	°	1	19	0	1	0	0	0	°	°	°	°	°	0
5243417	0	1966-07-29	2020-06-11	54	1	1	0	Supero-esterno	1	15/10/2019	1	1	33	0	1	1	2	1	1	0	60	5	25	2+	1	2	Antraciclina	Taxani	AC	Docetaxel	3	4	1	1	2	1(sn)	1	5	0	1	0	16	1	50	0	8	2+	1	1c
5045817	1	1966-09-05	2018-07-10	52	1	1	0	Supero-esterno	1	2017-11-17	0	0	35	0	1	2	2	1	1	0	95	90	20	2+	0	1	Antraciclina	Taxani	AC	Docetaxel	4	4	1	1	2	1(sn)	1	10	3	1	1	12	1	90	70	10	0/1+	°	1c
66228	1	1966-09-06	2021-06-04	54	1	1	1	Supero-esterno	1	01/10/2020	0	1	26	0	1	2	2	1	1	0	50	5	15	3+	°	2	Antraciclina	Taxani	AC	Docetaxel + Trastuzumab	4	4+4	2	1	4	0 (sn)	0	°	°	1	0	0	0	°	°	°	°	°	is
1803876	1	1966-11-02	2016-11-29	50	0	0	0	Interno-centrale	0	2016-04-06	0	0	°	0	1	1	2	1	1	0	0	0	20	3+	°	2	Antraciclina	Taxani	AC	Docetaxel + Trastuzumab	4	4+4	2	1	2	0 (sn)	0	°	°	0	0	47	1	30	0	3	2+	0	2
5377116	0	1966-12-30	2021-07-30	55	1	1	1	Supero-esterno	1	27/01/2021	1	1	32	0	0	1	2	1	1	0	90	25	40	0/1+	°	1	Antraciclina	Taxani	EC	Paclitaxel	4	12	1	1	3	1(sn)	1	15	10	1	0	15	1	70	50	7	0/1+	°	1c
1897133	1	1967-01-02	2017-07-20	49	0	0	1	Infero-esterno	0	2016-11-15	1	0	38	1	0	1	2	1	1	0	95	60	48	3+	°	2	Antraciclina	Taxani	EC	Paclitaxel + Trastuzumab	4	12+12	1	1	1	0 (sn)	0	°	°	1	0	15	1	90	30	5	3+	°	1c
1846202	1	1967-02-07	2017-07-26	49	0	0	0	Supero-esterno	0	2016-10-25	1	0	°	0	1	1	2	1	1	1	90	80	10	2+	0	1	Antraciclina	Taxani	AC	Docetaxel	4	4	1	0	°	°	1	18	7	1	0	31	1	90	50	10	0/1+	°	2
1806161	1	1967-02-21	2020-07-02	52	1	0	0	Supero-esterno	1	27/11/2019	1	1	40	1	1	1	2	1	1	0	0	0	80	0/1+	°	3	Antraciclina	Taxani	AC	Paclitaxel	4	12	1	1	1	Mi(sn)	1	20	0	1	0	12	1	0	0	70	0/1+	°	1c
5139963	1	1967-04-12	2019-12-03	52	1	1	0	Supero-centrale	1	2019-04-26	1	1	100	1	1	1	3	2	1	0	0	0	60	2+	1	2	Antraciclina	Taxani	AC	Docetaxel + Trastuzumab	4	4+4	2	1	2	1(sn)	1	11	0	1	0	0	0	°	°	°	°	°	0
5038919	0	1967-06-06	2018-07-28	51	0	1	1	Supero-esterno	1	2017-09-19	0	1	22	0	1	1	2	1	1	0	0	0	80	0/1+	°	3	Antraciclina	Taxani	AC	Docetaxel	4	4	1	1	3	0 (sn)	0	°	°	1	0	0	0	°	°	°	°	°	0
1608419	1	1967-08-12	2014-02-26	46	0	1	0	Infero-centrale	1	2013-04-15	0	0	°	0	1	1	4	2	1	0	80	80	22	2+	°	1	Antraciclina	Taxani	AC	Docetaxel	4	4	2	0	°	°	1	29	0	1	1	18	1	80	85	25	0/1+	°	1c
1684431	1	1967-09-29	2019-09-03	52	1	1	0	Supero-esterno	0	2018-11-20	1	0	22	0	1	1	2	1	1	0	50	35	60	0/1+	°	1	Antraciclina	Taxani	AC	Docetaxel	4	4	2	1	1	0 (sn)	0	°	°	1	0	22	1	0	0	70	0/1+	°	2
5016786	1	1967-10-19	2017-11-10	50	0	1	1	Supero-esterno	0	2017-05-16	1	0	35	0	1	1	2	1	1	0	0	0	75	0/1+	°	3	Antraciclina	Taxani	AC	Paclitaxel	4	3	2	0	°	°	1	23	0	1	0	0	0	°	°	°	°	°	0
59016786	1	1967-10-19	2017-11-10	50	0	1	1	Supero-esterno	0	2017-05-16	1	0	35	0	1	1	2	1	1	0	0	0	75	0/1+	°	3	Antraciclina	Taxani	AC	Paclitaxel	4	3	2	0	°	°	1	23	0	1	0	0	0	°	°	°	°	°	0
521016786	1	1967-10-19	2017-11-10	50	0	1	1	Supero-esterno	0	2017-05-16	1	0	35	0	1	1	2	1	1	0	0	0	75	0/1+	°	3	Antraciclina	Taxani	AC	Paclitaxel	4	3	2	0	°	°	1	23	0	1	0	0	0	°	°	°	°	°	0
5019231	0	1967-10-29	2018-01-18	50	0	1	1	Supero-esterno	1	2017-05-26	1	0	7	0	1	2	1b	1	1	0	0	0	35	3+	°	2	Antraciclina	Taxani	AC	Docetaxel + Trastuzumab	4	4+4	1	1	2	0 (sn)	0	°	°	1	0	0	0	°	°	°	°	°	0
1958492	1	1967-11-24	2019-11-05	52	1	0	1	Supero-esterno	1	2019-03-01	1	1	38	1	1	2	2	1	1	0	80	10	70	2+	0	1	Antraciclina	Taxani	AC	Docetaxel	4	4	1	1	4	0 (sn)	0	°	°	1	0	0	0	°	°	°	°	°	is
1670827	0	1967-12-20	2014-11-25	47	0	1	0	Infero-esterno	1	2014-05-15	1	1	24	0	0	2	2	1	1	0	95	1	25	0/1+	°	1	Antraciclina	Taxani	EC	Paclitaxel	2	12	1	1	2	1(sn)	1	18	4	1	0	5	0	90	0	25	0/1+	°	1a
157655	1	1968-02-12	2013-12-13	45	0	0	0	Supero-esterno	0	2013-05-20	0	0	51	1	0	1	3	2	1	0	0	3	50	3+	°	2	Antraciclina	Taxani	AC	Docetaxel + Trastuzumab	4	4+4	1	0	°	°	1	18	0	1	0	0	0	°	°	°	°	°	0
1957655	1	1968-02-12	2013-12-13	45	0	0	0	Supero-esterno	0	2013-05-20	0	0	51	1	0	1	3	2	1	0	0	3	50	3+	°	2	Antraciclina	Taxani	AC	Docetaxel + Trastuzumab	4	4+4	1	0	°	°	1	18	0	1	0	0	0	°	°	°	°	°	0
12157655	1	1968-02-12	2013-12-13	45	0	0	0	Supero-esterno	0	2013-05-20	0	0	51	1	0	1	3	2	1	0	0	3	50	3+	°	2	Antraciclina	Taxani	AC	Docetaxel + Trastuzumab	4	4+4	1	0	°	°	1	18	0	1	0	0	0	°	°	°	°	°	0
1755982	1	1968-02-24	2016-02-19	47	0	0	0	Diffuso	1	2015-07-24	0	0	°	0	1	1	3	2	1	0	0	0	°	3+	°	2	Antraciclina	Taxani	AC	Docetaxel + Trastuzumab	4	4+4	2	0	°	°	1	14	1	1	0	2	0	0	0	10	3+	°	1a
298582	1	1968-03-31	2018-01-12	49	0	0	0	Diffuso	1	°	0	0	18	0	1	1	4b	2	1	0	0	0	45	3+	°	2	Antraciclina	Taxani	AC	Docetaxel + Trastuzumab	4	4+4	2	0	°	°	1	3	2	1	1	3	0	0	0	20	3+	°	1a
5222414	0	1968-06-18	2020-09-03	52	1	1	0	Interno-centrale	1	20/01/2020	1	1	18	0	1	1	1c	1	1	0	0	0	40	3+	°	2	Antraciclina	Taxani	AC	Paclitaxel + Trastuzumab	4	12+12	1	1	3	0 (sn)	0	°	°	1	0	0	0	°	°	°	°	°	is
1862999	0	1968-08-08	2017-10-03	49	0	0	1	Supero-esterno	1	2016-12-22	0	0	27	0	1	1	2	1	1	0	0	0	60	0/1+	°	3	Antraciclina	Taxani	AC	Paclitaxel	4	12	2	1	1	0 (sn)	0	°	°	1	0	0	0	°	°	°	°	°	0
1783433	1	1968-08-20	2016-07-15	48	0	1	1	Infero-interno	1	2015-12-29	0	1	40	1	1	2	2	1	1	0	95	95	70	0/1+	°	1	Antraciclina	Taxani	AC	Docetaxel	4	4	2	0	°	°	1	30	2	1	0	22	1	90	70	3	0/1+	°	2
1573660	1	1968-11-05	2017-08-31	49	0	0	1	Diffuso	0	2017-01-10	0	0	°	0	1	1	3	2	1	0	95	90	5	0/1+	°	1	Antraciclina	Taxani	AC	Docetaxel	4	4	2	0	°	°	1	12	1	0	0	35	1	85	15	5	0/1+	°	2
1774143	1	1968-11-07	2018-06-21	48	0	0	0	Diffuso	1	2015-11-13	0	0	30	0	1	1	2	1	1	1	85	20	55	2+	1	2	Taxani	Trastuzumab	Docetaxel	Trastuzumab + Pertuzumab	4	37	2	0	°	°	1	11	6	1	1	11	1	90	20	35	0/1+	°	1c
5100674	1	1968-11-24	2019-05-23	50	0	1	1	Ascella	1	°	1	1	21	0	1	1	2	1	1	0	0	0	60	0/1+	°	3	Antraciclina	Taxani	AC	Paclitaxel	4	12	2	0	°	°	1	24	0	1	0	0	0	°	°	°	°	°	0
59100674	1	1968-11-24	2019-05-23	50	0	1	1	Ascella	1	°	1	1	21	0	1	1	2	1	1	0	0	0	60	0/1+	°	3	Antraciclina	Taxani	AC	Paclitaxel	4	12	2	0	°	°	1	24	0	1	0	0	0	°	°	°	°	°	0
521100674	1	1968-11-24	2019-05-23	50	0	1	1	Ascella	1	°	1	1	21	0	1	1	2	1	1	0	0	0	60	0/1+	°	3	Antraciclina	Taxani	AC	Paclitaxel	4	12	2	0	°	°	1	24	0	1	0	0	0	°	°	°	°	°	0
1537925	0	1969-01-15	2012-10-17	43	0	0	0	Infero-esterno	1	2012-04-15	0	1	60	1	0	1	3	2	1	1	2	2	°	3+	°	2	Taxani	Trastuzumab	Paclitaxel	Trastuzumab	12	12	2	0	°	°	1	21	0	1	0	4	0	2	55	25	3+	°	1a
1829539	0	1969-02-08	2016-09-20	47	0	0	0	Supero-esterno	1	2016-01-28	1	1	27	0	0	1	2	1	1	0	95	10	60	0/1+	°	1	Antraciclina	Taxani	EC	Paclitaxel	4	12	1	1	2	0 (sn)	0	°	°	1	0	8	0	90	0	5	0/1+	°	1b
1750966	0	1969-02-25	2015-08-07	45	0	0	1	Supero-esterno	0	2014-06-01	0	0	°	0	0	2	2	1	1	0	0	0	30	3+	°	2	Antraciclina	Taxani	FEC	Docetaxel + Trastuzumab	3	2+2	2	0	°	°	1	35	2	1	0	37	1	0	0	40	3+	°	2
5258035	1	1969-08-03	2021-03-02	51	0	1	0	Supero-esterno	1	31/08/2020	0	1	35	0	1	2	2	1	1	0	0	0	40	3+	°	2	Antraciclina	Taxani	AC	Docetaxel + Trastuzumab	4	4+4	1	1	3	0 (sn)	0	°	°	1	0	0	0	°	°	°	°	°	0
5143447	1	1969-08-30	2019-05-17	50	0	0	1	Infero-interno	1	°	1	1	40	1	1	2	2	1	1	0	95	15	80	0/1+	°	1	Antraciclina	Taxani	EC	Paclitaxel	4	12	2	0	°	°	1	16	2	1	0	24	1	90	10	15	3+	°	2
453899	1	1969-09-01	2019-07-24	50	0	1	1	Supero-esterno	1	2018-11-28	0	0	30	0	1	1	2	1	1	0	0	0	60	0/1+	°	3	Antraciclina	Taxani	EC	Paclitaxel	4	11	1	0	°	°	1	11	9	1	1	42	1	0	0	70	0/1+	°	2
5075072	1	1969-10-16	2018-11-23	49	0	1	1	Supero-esterno	1	2018-04-13	0	0	16	0	1	1	1c	1	1	0	0	5	25	3+	°	2	Antraciclina	Taxani	AC	Docetaxel + Trastuzumab	4	4+4	1	0	°	°	1	12	0	1	0	0	0	°	°	°	°	°	0
59075072	1	1969-10-16	2018-11-23	49	0	1	1	Supero-esterno	1	2018-04-13	0	0	16	0	1	1	1c	1	1	0	0	5	25	3+	°	2	Antraciclina	Taxani	AC	Docetaxel + Trastuzumab	4	4+4	1	0	°	°	1	12	0	1	0	0	0	°	°	°	°	°	0
521075072	1	1969-10-16	2018-11-23	49	0	1	1	Supero-esterno	1	2018-04-13	0	0	16	0	1	1	1c	1	1	0	0	5	25	3+	°	2	Antraciclina	Taxani	AC	Docetaxel + Trastuzumab	4	4+4	1	0	°	°	1	12	0	1	0	0	0	°	°	°	°	°	0
51800	0	1969-11-09	2015-10-23	46	0	0	1	Supero-esterno	1	2015-03-31	0	0	35	0	1	1	2	1	1	0	0	0	90	3+	°	2	Antraciclina	Taxani	FEC	Docetaxel + Trastuzumab	3	3+1	2	1	1	0 (sn)	0	°	°	1	0	30	1	0	0	80	3+	°	2
1761887	1	1970-02-03	2016-04-14	45	0	0	0	Interno-centrale	0	2016-04-07	1	0	40	1	0	1	2	1	1	0	22	5	°	2+	1	2	Antraciclina	Taxani	AC	Paclitaxel + Trastuzumab	4	12+12	2	0	°	°	1	14	0	1	0	0	0	°	°	°	°	°	0
5308566	1	1970-07-08	2021-07-20	51	0	0	0	Supero-centrale	1	°	1	1	34	0	1	2	2	1	1	0	0	0	60	3+	°	2	Antraciclina	Taxani	AC	Docetaxel	4	4	2	1	2	0 (sn)	0	°	°	1	0	16	1	0	0	25	2+	1	1c
1833641	0	1970-09-05	2017-03-21	46	0	0	0	Supero-esterno	1	2016-09-05	0	1	50	1	1	2	2	1	1	0	80	40	15	3+	°	2	Antraciclina	Taxani	AC	Docetaxel + Trastuzumab	4	4+4	1	1	1	0 (sn)	0	°	°	1	1	8	0	60	0	5	3+	°	1b
5047468	0	1970-11-16	2018-05-02	48	0	0	0	Infero-interno	0	°	1	1	38	1	1	2	2	1	1	1	95	60	15	0/1+	°	1	Antraciclina	Taxani	EC	Paclitaxel	4	12	2	0	°	°	1	24	7	1	0	13	1	90	90	20	0/1+	°	1c
1892526	1	1970-12-08	2017-06-05	46	0	1	0	Supero-esterno	1	2016-11-15	0	0	70	1	0	1	3	2	1	0	60	1	38	0/1+	°	1	Antraciclina	Taxani	AC	Paclitaxel	4	12	2	0	°	°	1	20	5	1	1	45	1	70	10	5	0/1+	°	2
1722094	1	1971-01-16	2015-06-30	44	0	0	1	Infero-centrale	1	2015-02-19	1	1	34	0	1	2	2	1	1	0	0	0	10	3+	°	2	Taxani	Trastuzumab	Docetaxel	Trastuzumab	4	7	1	0	°	°	1	19	9	1	0	6	0	0	0	30	3+	°	1b
5125439	1	1971-02-12	2021-07-13	49	0	1	0	Supero-esterno	1	2020-11-19	1	1	50	1	1	2	2	1	1	0	90	60	25	3+	°	2	Antraciclina	Taxani	AC	Docetaxel + Trastuzumab	4	4+4	2	1	6	0 (sn)	0	°	°	1	0	10	1	90	10	35	3+	°	1b
1511203	1	1971-04-13	2012-07-23	40	0	0	0	Supero-esterno	0	2011-12-16	1	1	51	1	1	1	3	2	1	0	50	60	20	0/1+	°	1	Antraciclina	Taxani	AC	Docetaxel	4	4	2	0	°	°	1	29	5	1	1	18	1	80	50	20	0/1+	°	1c
1659800	1	1971-04-28	2014-07-10	43	0	0	0	Supero-esterno	1	2014-03-20	0	0	51	1	0	1	3	2	1	0	0	0	60	0/1+	°	3	Antraciclina	°	AC	°	3	°	2	0	°	°	1	15	10	1	1	120	1	0	0	90	0/1+	°	4b
5359865	0	1971-05-01	2021-06-11	49	0	1	0	Interno-centrale	1	09/11/2020	1	1	25	0	0	2	2	1	1	0	85	75	8	2+	0	1	Antraciclina	Taxani	EC	Paclitaxel	4	12	2	1	1	1(sn)	1	12	0	1	0	12	1	90	70	10	2+	0	1c
1712285	0	1971-05-16	2019-10-22	48	0	1	1	Supero-esterno	1	2019-03-15	1	1	100	1	1	2	3	2	1	0	0	0	46	3+	°	2	Antraciclina	Taxani	EC	Docetaxel + Trastuzumab	4	4+4	1	1	3	0 (sn)	0	°	°	1	1	0	0	°	°	°	°	°	1mic
1736645	1	1971-08-27	2016-01-15	44	0	0	1	Supero-esterno	1	2015-05-14	1	0	°	0	1	1	2	1	1	1	°	°	°	°	°	1	Antraciclina	Taxani	AC	Paclitaxel	4	12	1	0	°	°	1	17	12	1	0	17	1	90	90	12	0/1+	°	1c
1851331	1	1971-09-21	2016-11-24	45	0	0	0	Supero-centrale	1	2016-05-12	1	0	51	1	1	1	3	2	1	0	75	50	30	3+	°	2	Antraciclina	Taxani	AC	Docetaxel + Trastuzumab	4	4+4	1	1	1	Mi(sn)	1	11	1	1	1	11	1	85	0	5	3+	°	1c
1426569	0	1971-09-25	2010-09-30	39	0	0	0	Supero-centrale	1	2010-01-15	0	0	20	0	0	1	2	1	1	0	60	40	40	3+	°	2	Antraciclina	Taxani	FEC	Paclitaxel + Trastuzumab	4	12+12	1	0	°	°	1	11	4	1	0	25	1	60	50	5	2+	1	2
1741925	1	1972-01-29	2016-01-26	43	0	0	0	Supero-centrale	1	2015-05-26	0	1	80	1	1	1	3	2	1	0	0	0	40	3+	°	2	Antraciclina	Taxani	AC	Docetaxel + Trastuzumab	4	4+4	2	1	3	0 (sn)	0	°	°	1	0	0	0	°	°	°	°	°	is
1858177	1	1972-03-12	2017-11-21	45	0	0	1	Diffuso	1	2016-12-16	0	1	°	0	1	1	4	2	1	1	70	50	70	0/1+	°	1	Taxani	°	Docetaxel	°	8	°	2	0	°	°	1	9	0	1	0	4	0	95	40	2	0/1+	°	1a
5067103	1	1972-03-18	2018-07-10	46	0	1	1	Supero-esterno	1	2018-02-23	0	1	18	0	1	1	1c	1	1	0	0	0	12	3+	°	2	Antraciclina	Taxani	AC	Paclitaxel + Trastuzumab	4	12+12	1	1	1	0 (sn)	0	°	°	1	1	4	0	30	0	15	3+	°	1a
1563463	0	1972-04-22	2013-03-01	40	0	0	0	Regione areolare	0	2012-12-01	0	0	°	0	1	2	2	1	1	0	90	90	50	3+	°	2	Taxani	Trastuzumab	Paclitaxel	Trastuzumab	12	12	2	0	°	°	1	33	4	1	1	37	1	95	50	5	3+	°	2
1380769	1	1972-05-26	2016-05-03	44	0	0	1	Supero-esterno	1	2015-10-12	0	0	25	0	1	1	2	1	1	0	60	60	55	3+	°	2	Antraciclina	Taxani	EC	Paclitaxel + Trastuzumab	4	12+12	2	0	°	°	1	14	0	1	1	25	1	70	0	16	2+	1	2
1327	1	1972-06-09	2019-05-07	46	0	0	1	Supero-esterno	1	2018-10-09	0	0	33	0	1	1	2	1	1	0	0	0	45	3+	°	2	Antraciclina	Taxani	AC	Docetaxel + Trastuzumab	4	4+4	1	1	1	0 (sn)	0	°	°	1	0	0	0	°	°	°	°	°	is
5143333	0	1972-07-06	2019-10-30	47	0	1	1	Supero-esterno	1	2019-04-24	0	1	21	0	1	2	2	1	1	0	70	20	15	3+	°	2	Antraciclina	Taxani	AC	Docetaxel + Trastuzumab	4	4+4	1	1	1	0 (sn)	0	°	°	1	0	0	0	°	°	°	°	°	0
1807023	1	1972-07-07	2017-01-20	44	0	0	1	Supero-interno	0	2016-02-12	0	1	40	1	1	2	2	1	1	1	90	90	25	0/1+	°	1	Antraciclina	Taxani	AC	Docetaxel	6	4	2	0	°	°	1	28	20	1	0	38	1	75	15	15	2+	0	2
5011723	1	1972-07-14	2017-12-11	45	0	0	1	Supero-centrale	1	2017-05-11	0	0	40	1	1	1	2	1	1	0	80	0	25	3+	°	2	Antraciclina	Taxani	AC	Docetaxel + Trastuzumab	4	4+4	1	0	°	°	1	16	0	1	0	9	0	80	0	5	3+	°	1b
1833924	0	1972-09-30	2016-09-09	44	0	1	1	Supero-esterno	1	2016-03-03	0	1	22	0	0	2	2	1	1	0	85	15	30	3+	°	2	Antraciclina	Taxani	AC	Paclitaxel + Trastuzumab	4	12+12	2	0	°	°	1	17	4	1	1	18	1	80	15	12	2+	0	1c
5224593	0	1972-10-24	2020-02-14	48	0	0	0	Supero-esterno	1	2019-06-15	1	1	40	1	0	1	2	1	1	0	0	0	80	0/1+	°	3	Antraciclina	Taxani	EC	Paclitaxel	4	12	2	1	2	1(sn)	1	7	2	1	1	18	1	0	0	12	0/1+	°	1c
1809876	1	1972-10-29	2016-05-25	44	0	0	0	Esterno-centrale	1	2016-01-21	0	0	°	0	1	1	2	1	1	0	30	0	80	0/1+	°	1	°	°	°	°	°	°	2	0	°	°	1	21	4	1	1	22	1	20	0	10	0/1+	°	2
211645	1	1972-11-25	2020-02-27	47	0	0	1	Supero-esterno	0	2019-07-19	1	0	°	0	1	1	2	1	1	0	0	0	80	0/1+	°	3	Antraciclina	Taxani	AC	Paclitaxel	4	12	1	1	1	1(sn)	1	22	7	1	0	7	0	0	0	80	0/1+	°	1b
5212981	0	1972-12-20	2020-06-26	48	0	0	1	Infero-esterno	1	15/12/2019	1	1	20	0	0	2	1c	1	1	0	80	50	10	2+	1	2	Antraciclina	Taxani	EC	Paclitaxel + Trastuzumab	4	12+12	2	1	3	0 (sn)	0	°	°	0	0	12	1	90	0	12	2+	1	1c
1559612	1	1973-01-17	2012-09-20	39	0	0	0	Supero-esterno	1	2012-03-15	1	0	°	0	1	2	1c	1	1	0	0	0	75	3+	°	2	Antraciclina	Taxani	AC	Docetaxel + Trastuzumab	4	4+4	1	0	°	°	1	16	1	1	0	0	0	°	°	°	°	°	0
5023539	1	1973-01-28	2018-02-08	44	0	0	0	Supero-esterno	1	2017-07-04	0	0	18	0	1	1	1c	1	1	0	90	5	25	2+	1	2	Antraciclina	Taxani	AC	Docetaxel + Trastuzumab	4	4+4	2	0	°	°	1	12	2	1	1	2	0	90	2	25	2+	1	1a
1479449	1	1973-02-09	2019-09-10	46	0	0	0	Regione areolare	1	2018-01-04	1	0	12	0	1	1	1c	1	1	0	90	85	55	0/1+	°	1	Antraciclina	Taxani	AC	Docetaxel	4	4	1	1	2	0 (sn)	0	°	°	1	0	0	0	°	°	°	°	°	0
1844794	0	1973-03-16	2017-01-26	43	0	0	0	Supero-esterno	1	2016-07-07	1	1	55	1	1	2	3	2	1	0	40	0	40	3+	°	2	Antraciclina	Taxani	AC	Paclitaxel + Trastuzumab	4	12+12	1	1	3	0 (sn)	0	°	°	1	0	20	1	90	40	25	3+	°	1c
512894	1	1973-04-04	2019-05-17	45	0	0	0	Infero-esterno	1	2018-09-13	1	0	21	0	0	1	2	1	1	0	40	0	20	3+	°	2	Antraciclina	Taxani	AC	Paclitaxel + Trastuzumab	4	12+12	1	1	1	0 (sn)	0	°	°	1	0	0	0	°	°	°	°	°	0
5060254	1	1973-04-15	2018-10-24	45	0	0	1	Supero-esterno	0	2018-01-25	0	1	59	1	1	2	3	2	1	0	0	0	80	0/1+	°	3	Antraciclina	Taxani	AC	Paclitaxel	4	12	2	0	°	°	1	14	0	1	0	0	0	°	°	°	°	°	0
5029231	0	1973-06-08	2018-01-10	44	0	0	1	Prolungamento ascellare	0	2017-08-15	0	0	°	0	1	1	2	1	1	0	0	0	32	3+	°	2	Taxani	Trastuzumab	Paclitaxel	Trastuzumab	12	12	2	0	°	°	1	16	10	1	0	15	1	80	40	10	0/1+	°	1c
5074360	0	1973-06-24	2018-05-09	44	0	0	1	Supero-esterno	1	2017-10-04	1	1	21	0	0	1	2	1	1	0	0	0	40	0/1+	°	3	Antraciclina	Taxani	AC	Paclitaxel	4	12	1	1	3	0 (sn)	0	°	°	1	0	0	0	°	°	°	°	°	0
5188079	1	1973-06-27	2020-04-21	46	0	0	1	Prolungamento ascellare	1	2019-09-25	1	1	15	0	1	1	1c	1	1	0	0	0	65	3+	°	2	Antraciclina	Taxani	AC	Paclitaxel + Trastuzumab	4	12+12	1	1	1	Mi(sn)	0	°	°	1	0	0	0	°	°	°	°	°	0
1596288	0	1973-07-10	2015-06-19	41	0	0	1	Esterno-centrale	1	2014-12-10	0	0	°	0	1	1	4d	2	1	0	80	30	50	0/1+	°	1	Antraciclina	Taxani	AC	Docetaxel	4	4	2	0	°	°	1	14	2	1	1	100	1	90	20	5	0/1+	°	3
5048500	1	1973-12-11	2018-03-08	44	0	0	0	Supero-interno	0	2017-08-15	1	0	°	0	1	1	2	1	1	0	90	65	38	0/1+	°	1	Antraciclina	°	AC	°	4	°	2	0	°	°	1	19	10	1	0	9	0	70	0	10	0/1+	°	1b
5166406	0	1974-01-02	2019-08-08	45	0	0	0	Interno-centrale	0	2019-07-17	1	0	45	1	0	2	2	1	1	1	90	75	25	0/1+	°	1	Antraciclina	°	AC	°	4	°	2	0	°	°	1	9	2	1	1	23	1	85	75	35	2+	0	2
1694678	0	1974-04-10	2014-10-03	40	0	0	0	Supero-interno	1	2014-01-16	0	0	°	0	0	1	4	2	1	0	0	0	67	3+	°	2	Antraciclina	Taxani	FEC	Paclitaxel + Trastuzumab	3	12+12	2	0	°	°	1	25	0	1	0	15	1	0	0	15	3+	°	1c
1415889	1	1974-06-29	2017-04-26	41	0	0	1	Infero-esterno	0	2015-01-30	0	0	°	0	1	1	2	1	1	1	90	65	20	2+	0	1	Antraciclina	°	AC	°	6	°	2	0	°	°	1	19	12	1	1	42	1	70	70	20	0/1+	°	2
5053852	1	1974-07-19	2018-07-24	44	0	0	1	Esterno-centrale	1	2017-12-15	1	0	°	0	1	1	2	1	1	0	90	30	30	0/1+	°	1	Antraciclina	Taxani	AC	Paclitaxel	4	12	2	1	1	0 (sn)	0	°	°	1	0	13	1	95	0	10	0/1+	°	1c
5252909	1	1974-09-18	2021-03-02	46	0	0	0	Ascella	1	13/07/2020	1	1	27	0	1	1	2	1	1	0	2	2	70	0/1+	°	3	Antraciclina	Taxani	AC	Paclitaxel	4	12	1	1	1	1(sn)	1	16	0	1	0	14	1	0	0	80	0/1+	°	1c
5114369	0	1974-09-28	2018-12-14	44	0	0	0	Esterno-centrale	0	2018-05-15	0	1	37	1	0	2	2	1	1	0	80	80	50	0/1+	°	1	Antraciclina	Taxani	EC	Paclitaxel	4	12	2	1	1	0 (sn)	0	°	°	1	0	0	0	°	°	°	°	°	is
1860043	0	1974-11-27	2017-06-06	43	0	0	0	Supero-esterno	0	2016-12-21	0	0	45	1	1	1	2	1	1	1	90	90	10	0/1+	°	1	Antraciclina	Taxani	AC	Paclitaxel	4	12	2	0	°	°	1	9	2	1	1	42	1	80	90	5	0/1+	°	2
5279302	1	1974-11-30	2021-04-20	46	0	0	0	Supero-centrale	1	03/09/2020	1	1	22	0	1	1	2	1	1	0	98	98	80	0/1+	°	1	Antraciclina	Taxani	AC	Docetaxel	4	4	1	1	3	0 (sn)	0	°	°	1	0	0	0	°	°	°	°	°	0
1729132	1	1974-12-09	2015-11-06	41	0	0	1	Supero-centrale	1	2016-03-24	0	0	51	1	1	1	3	2	1	0	0	0	70	0/1+	°	3	Antraciclina	Taxani	AC	Paclitaxel	4	12	2	0	°	°	1	10	0	1	0	0	0	°	°	°	°	°	0
19729132	1	1974-12-09	2015-11-06	41	0	0	1	Supero-centrale	1	2016-03-24	0	0	51	1	1	1	3	2	1	0	0	0	70	0/1+	°	3	Antraciclina	Taxani	AC	Paclitaxel	4	12	2	0	°	°	1	10	0	1	0	0	0	°	°	°	°	°	0
121729132	1	1974-12-09	2015-11-06	41	0	0	1	Supero-centrale	1	2016-03-24	0	0	51	1	1	1	3	2	1	0	0	0	70	0/1+	°	3	Antraciclina	Taxani	AC	Paclitaxel	4	12	2	0	°	°	1	10	0	1	0	0	0	°	°	°	°	°	0
72254	1	1974-12-12	2015-07-27	41	0	0	0	Esterno-centrale	1	2014-11-26	0	1	23	0	1	2	2	1	1	0	90	40	10	0/1+	°	1	Antraciclina	Taxani	AC	Docetaxel	4	4	2	0	°	°	1	9	0	1	0	15	1	90	0	25	0/1+	°	1c
5022815	0	1974-12-14	2017-12-15	43	0	0	0	Supero-centrale	1	2017-06-15	0	1	19	0	0	1	1c	1	1	0	90	90	°	2+	0	1	Antraciclina	Taxani	AC	Paclitaxel	4	12	1	1	1	Mi(sn)	1	10	0	1	0	14	1	80	20	13	0/1+	°	1c
5159790	0	1974-12-21	2019-10-02	45	0	0	1	Supero-esterno	1	2019-05-07	1	1	26	0	1	1	2	1	1	0	90	20	80	0/1+	°	1	Antraciclina	°	AC	°	4	°	2	1	1	1(sn)	1	6	0	1	1	15	1	95	0	12	2+	1	1c
1725624	1	1974-12-26	2015-11-03	41	0	0	1	Regione areolare	1	2015-03-06	0	0	27	0	1	1	4	2	1	0	80	5	15	3+	°	2	Antraciclina	Taxani	AC	Paclitaxel	4	12	2	1	1	0 (sn)	0	°	°	1	0	0	0	°	°	°	°	°	1mic
5097202	1	1975-02-06	2019-02-13	71	1	0	0	Diffuso	1	2018-06-27	0	1	98	1	0	1	3	2	1	0	0	0	60	3+	°	2	Antraciclina	Taxani	AC	Paclitaxel + Trastuzumab	4	12+12	2	1	3	0 (sn)	0	°	°	1	0	0	0	°	°	°	°	°	is
5308845	1	1975-04-16	2020-12-29	45	0	1	0	Supero-esterno	1	15/02/2020	1	0	69	1	1	2	4	2	1	0	99	90	55	0/1+	°	1	Antraciclina	Taxani	AC	Paclitaxel	4	12	2	1	1	1(sn)	1	11	2	1	1	26	1	90	25	10	0/1+	°	2
5191926	1	1975-04-29	2020-05-08	44	0	0	0	Supero-interno	1	06/09/2019	0	0	22	0	1	1	2	1	1	0	1	1	20	0/1+	°	3	Antraciclina	Taxani	AC	Paclitaxel	4	11	1	1	1	1(sn)	1	8	0	1	0	0	0	°	°	°	°	°	is
5217440	1	1975-05-15	2020-08-19	45	0	0	0	Esterno-centrale	1	24/12/2019	0	1	40	1	1	2	2	1	1	0	30	0	85	0/1+	°	1	Antraciclina	Taxani	AC	Paclitaxel	4	12	1	1	2	0 (sn)	0	°	°	1	0	0	0	°	°	°	°	°	0
1085227	1	1975-06-23	2019-03-01	68	1	0	0	Supero-esterno	1	2018-07-05	1	1	23	0	1	2	2	1	1	0	0	0	35	0/1+	°	3	Antraciclina	Taxani	AC	Paclitaxel	4	12	2	1	1	Mi(sn)	0	°	°	1	0	0	0	°	°	°	°	°	0
1878563	1	1975-06-30	2017-03-09	42	0	0	0	Supero-esterno	1	2016-09-27	0	1	29	0	1	2	2	1	1	0	0	0	65	0/1+	°	3	Antraciclina	Taxani	AC	Docetaxel + Trastuzumab	4	4+4	1	1	2	0 (sn)	0	°	°	1	0	0	0	°	°	°	°	°	0
5325228	0	1975-09-13	2021-02-18	45	0	0	1	Esterno-centrale	1	06/07/2020	1	0	30	0	1	2	2	1	1	0	95	60	12	0/1+	°	1	Antraciclina	Taxani	EC	Paclitaxel	4	12	2	1	1	1(sn)	1	10	0	1	1	24	1	90	80	5	0/1+	°	2
1577399	0	1975-10-28	2016-09-28	41	0	0	1	Supero-centrale	0	2016-02-16	0	0	°	0	1	1	1c	1	1	0	0	0	60	0/1+	°	3	Antraciclina	Taxani	AC	Paclitaxel	4	12	2	1	2	0 (sn)	0	°	°	1	0	0	0	°	°	°	°	°	0
1391761	1	1976-01-09	2015-07-21	38	0	0	0	Supero-esterno	0	2017-11-28	0	0	11	0	1	1	1c	1	1	0	0	0	35	0/1+	°	3	Antraciclina	Taxani	AC	Docetaxel	4	4	1	0	°	°	1	12	0	1	0	0	0	°	°	°	°	°	0
19391761	1	1976-01-09	2015-07-21	38	0	0	0	Supero-esterno	0	2017-11-28	0	0	11	0	1	1	1c	1	1	0	0	0	35	0/1+	°	3	Antraciclina	Taxani	AC	Docetaxel	4	4	1	0	°	°	1	12	0	1	0	0	0	°	°	°	°	°	0
121391761	1	1976-01-09	2015-07-21	38	0	0	0	Supero-esterno	0	2017-11-28	0	0	11	0	1	1	1c	1	1	0	0	0	35	0/1+	°	3	Antraciclina	Taxani	AC	Docetaxel	4	4	1	0	°	°	1	12	0	1	0	0	0	°	°	°	°	°	0
1836019	1	1976-04-13	2017-04-19	40	0	0	1	Supero-esterno	0	2016-09-14	0	0	°	0	1	1	2	1	1	0	90	90	10	0/1+	°	1	Antraciclina	Taxani	AC	Docetaxel	4	4	1	1	3	1(sn)	1	26	26	0	0	25	1	80	80	10	0/1+	°	2
5225649	1	1976-07-03	2021-08-27	44	0	1	1	Supero-esterno	1	16/10/2020	0	1	40	1	1	1	2	1	1	0	0	0	60	0/1+	°	3	Antraciclina	Taxani	AC	Paclitaxel	4	12	2	1	3	0 (sn)	0	°	°	1	0	°	0	°	°	°	°	0	0
5023413	0	1976-08-12	2018-05-04	41	0	0	1	Supero-esterno	1	°	0	1	°	0	0	2	2	1	1	1	80	5	70	2+	0	1	Antraciclina	Taxani	AC	Paclitaxel	4	12	2	0	°	°	1	20	5	1	0	26	1	80	0	35	2+	0	2
1996787	0	1976-09-17	2020-03-10	43	0	0	0	Interno-centrale	1	2019-07-15	1	1	37	1	1	2	2	1	1	0	0	0	30	2+	1	2	Antraciclina	Taxani	EC	Paclitaxel + Trastuzumab	4	12+12	1	1	4	0 (sn)	0	°	°	1	0	0	0	°	°	°	°	°	is
5053548	0	1977-01-07	2018-08-02	41	0	0	1	Supero-esterno	1	2017-12-15	1	0	30	0	0	1	2	1	1	0	99	80	15	0/1+	°	1	Antraciclina	Taxani	AC	Docetaxel	4	4	1	1	1	1(sn)	1	12	0	0	0	12	1	90	0	6	0/1+	°	1c
5020081	1	1977-01-08	2018-01-16	40	0	0	0	Supero-esterno	1	2018-06-22	1	1	23	0	1	1	2	1	1	0	0	0	15	3+	°	2	Antraciclina	Taxani	AC	Docetaxel + Trastuzumab	4	4+4	2	1	1	0 (sn)	0	°	°	1	0	0	0	°	°	°	°	°	0
1686661	0	1977-01-21	2014-08-13	37	0	0	0	Diffuso	0	2014-03-15	0	0	52	1	1	2	4	2	1	1	0	0	°	0/1+	°	3	Antraciclina + Taxani	°	AT	°	6	°	2	0	°	°	1	31	31	1	1	250	1	0	0	70	0/1+	°	4b
5219509	0	1977-03-05	2020-09-22	43	0	0	0	Supero-esterno	1	04/02/2020	1	1	40	1	1	2	2	1	1	1	90	35	25	2+	0	1	Antraciclina	Taxani	AC	Paclitaxel	4	12	2	1	1	0 (sn)	0	°	°	2	0	10	1	75	70	5	0/1+	°	1b
5078147	0	1977-09-23	2018-11-29	41	0	0	1	Supero-esterno	1	2018-04-24	0	1	40	1	1	2	2	1	1	0	0	0	30	0/1+	°	3	Antraciclina	Taxani	AC	Paclitaxel + Trastuzumab	4	12+12	1	1	3	0 (sn)	0	°	°	1	0	11	1	70	40	10	0/1+	°	1c
5118161	0	1977-10-28	2018-11-13	41	0	1	1	Supero-esterno	1	2018-04-15	1	1	60	1	0	2	3	2	1	0	0	0	90	0/1+	°	3	Antraciclina	Taxani	AC	Docetaxel	4	2	1	1	1	0 (sn)	0	°	°	1	0	0	0	°	°	°	°	°	0
1864763	1	1977-11-05	2017-08-02	40	0	0	0	Supero-esterno	1	2016-12-22	0	1	51	1	1	1	3	2	1	0	0	0	78	0/1+	°	3	Antraciclina	Taxani	AC	Paclitaxel	4	12	1	1	1	0 (sn)	0	°	°	1	0	18	1	0	0	60	0/1+	°	1c
5132247	1	1977-11-25	2019-08-27	42	0	0	0	Supero-centrale	1	2018-12-31	1	1	22	0	1	1	2	1	1	0	0	0	70	0/1+	°	3	Antraciclina	Taxani	AC	Paclitaxel	3	11	2	1	3	1(sn)	1	13	0	1	0	0	0	°	°	°	°	°	0
5451550	0	1978-03-15	2021-11-11	43	0	0	0	Supero-esterno	1	2021-03-22	1	1	20	0	1	1	1c	1	1	0	0	0	°	0/1+	°	3	Antraciclina	Taxani	AC	Paclitaxel	4	6	1	1	5	0 (sn)	0	°	°	1	0	°	0	°	°	°	°	0	0
1376641	1	1978-04-05	2019-01-31	40	0	0	1	Supero-esterno	0	2019-05-16	1	1	21	0	1	2	2	1	1	0	95	90	40	2+	1	2	Antraciclina	Taxani	AC	Docetaxel + Trastuzumab	4	4+4	2	1	2	1(sn)	1	18	1	1	0	7	0	80	15	10	3+	°	1b
1391237	1	1978-06-29	2016-05-17	37	0	0	1	Esterno-centrale	0	2015-10-09	0	0	51	1	1	1	3	2	1	0	30	0	30	3+	°	2	Antraciclina	Taxani	AC	Docetaxel + Trastuzumab	4	4+4	2	0	°	°	1	20	3	1	1	35	1	0	0	40	3+	°	2
5159350	1	1978-07-27	2020-01-22	42	0	0	1	Supero-esterno	1	2019-04-30	0	1	30	0	1	2	2	1	1	0	0	0	45	0/1+	°	3	Antraciclina	Taxani	AC	Paclitaxel	4	12	2	1	1	0 (sn)	0	°	°	1	0	0	0	°	°	°	°	°	is
1951477	0	1979-01-25	2019-01-11	39	0	0	0	Esterno-centrale	1	2018-06-29	1	1	28	0	1	1	2	1	1	0	80	50	60	2+	0	1	Antraciclina	Taxani	EC	Paclitaxel	4	12	1	0	°	°	1	49	4	1	1	21	1	80	20	50	0/1+	°	2
1703815	0	1979-02-07	2014-11-21	35	0	0	1	Regione areolare	1	2014-05-15	0	1	40	1	1	1	2	1	1	1	82	43	90	0/1+	°	1	Antraciclina	Taxani	AC	Paclitaxel	4	12	2	0	°	°	1	13	7	1	0	12	1	80	70	5	0/1+	°	1c
5133468	1	1979-05-07	2019-08-29	40	0	0	1	Infero-centrale	0	2019-01-15	0	0	°	0	1	2	2	1	1	0	70	40	25	3+	°	2	Antraciclina	Taxani	AC	Docetaxel + Trastuzumab	4	4+4	2	1	2	0 (sn)	0	°	°	1	0	12	1	70	0	5	0/1+	°	1c
1693528	0	1979-09-15	2015-04-17	35	0	0	0	Supero-centrale	1	2014-09-23	0	0	31	0	1	2	2	1	1	0	80	80	40	3+	°	2	Antraciclina	Taxani	AC	Docetaxel + Trastuzumab	4	4+4	1	1	3	Mi(sn)	0	°	°	1	0	12	1	85	0	10	3+	°	1c
5107095	1	1979-10-12	2019-05-07	39	0	0	0	Infero-esterno	1	2018-08-03	1	0	35	0	1	1	2	1	1	0	95	80	40	2+	1	2	Antraciclina	Taxani	AC	Docetaxel + Trastuzumab	4	4+4	1	1	1	0 (sn)	0	°	°	1	0	8	0	90	85	12	2+	1	1b
1844251	1	1979-10-20	2019-12-12	40	0	0	1	Esterno-centrale	1	2019-05-02	1	1	36	1	1	1	2	1	1	0	65	35	70	3+	°	2	Antraciclina	Taxani	AC	Paclitaxel + Trastuzumab	4	12+12	1	0	°	°	1	14	0	1	1	3	0	65	0	25	3+	°	1a
5254757	0	1979-11-03	2021-02-09	41	0	0	1	Supero-esterno	1	13/07/2020	0	1	35	0	1	1	2	1	1	0	80	80	35	3+	°	2	Antraciclina	Taxani	AC	Docetaxel + Trastuzumab	4	4+4	1	1	2	0 (sn)	0	°	°	1	0	11	1	60	20	10	3+	°	1c
1855589	0	1979-12-15	2016-12-16	37	0	0	1	Esterno-centrale	1	2016-05-18	0	1	30	0	0	1	2	1	1	0	95	95	40	2+	0	1	Antraciclina	Taxani	AC	Paclitaxel	4	12	2	1	2	1(sn)	1	21	6	1	1	12	1	90	1	10	2+	0	1c
1861256	0	1980-01-11	2017-08-07	37	0	0	1	Esterno-centrale	1	2016-12-30	1	1	40	1	1	1	2	1	1	0	90	70	50	0/1+	°	1	Antraciclina	Taxani	AC	Docetaxel	4	4	2	1	4	Mi(sn)	1	9	1	1	0	0	0	°	°	°	°	°	1mic
5123836	0	1980-01-29	2019-07-04	38	0	0	1	Supero-esterno	1	2018-10-22	1	1	56	1	1	2	3	2	1	0	0	0	60	0/1+	°	3	Antraciclina	Taxani	AC	Paclitaxel	4	12	2	0	°	°	1	12	1	1	0	19	1	0	0	35	0/1+	°	1c
5356256	1	1980-02-03	2021-11-16	41	0	0	1	Supero-esterno	1	2021-04-26	1	0	50	1	1	1	2	1	1	0	90	90	60	3+	°	2	Antraciclina	Taxani	AC	Paclitaxel + Trastuzumab	4	12+12	2	1	3	0 (sn)	0	°	°	1	0	8	0	80	1	10	3+	°	1b
5080494	1	1980-05-20	2018-12-11	38	0	0	0	Supero-esterno	1	2018-04-04	1	1	38	1	1	1	2	1	1	0	10	0	60	0/1+	°	3	Antraciclina	Taxani	AC	Paclitaxel	4	12	1	1	1	0 (sn)	0	°	°	1	0	18	1	0	0	70	0/1+	°	1c
5019338	1	1980-12-14	2017-06-30	37	0	0	0	Interno-centrale	0	2017-01-15	0	1	38	1	0	1	2	1	1	0	2	0	75	2+	0	3	Antraciclina	Taxani	EC	Paclitaxel	4	2	1	1	1	0 (sn)	0	°	°	1	0	37	1	0	0	80	0/1+	°	2
76454	1	1981-02-12	2020-05-21	38	0	0	1	Infero-centrale	1	09/10/2019	0	1	50	1	1	1	2	1	1	0	0	0	25	3+	°	2	Antraciclina	Taxani	AC	Docetaxel + Trastuzumab	4	4+4	1	1	3	0 (sn)	0	°	°	1	0	15	1	0	0	6	2+	1	1c
1640401	1	1981-05-22	2020-08-07	39	0	0	1	Supero-centrale	1	20/12/2019	1	1	100	1	1	1	3	2	1	0	70	70	25	3+	°	2	Antraciclina	Taxani	AC	Docetaxel + Trastuzumab	4	4+4	2	1	2	0 (sn)	0	°	°	1	0	0	0	°	°	°	°	°	is
1373188	0	1981-07-08	2010-03-19	29	0	0	0	Supero-esterno	0	2009-11-17	0	0	30	0	0	1	2	1	1	0	10	4	60	2+	0	1	Antraciclina	Taxani	FEC	Docetaxel	3	3	1	1	1	0 (sn)	0	°	°	1	0	0	0	°	°	°	°	°	0
630360	1	1981-08-18	2021-08-23	39	0	0	0	Esterno-centrale	1	08/01/2021	1	1	30	0	1	1	2	1	1	0	0	0	30	3+	°	2	Antraciclina	Taxani	AC	Docetaxel + Trastuzumab	4	4+4	1	1	2	0 (sn)	0	°	°	1	1	3	0	0	0	20	3+	°	1a
629186	0	1982-03-12	2018-12-14	36	0	0	0	Supero-esterno	1	2018-04-15	0	0	40	1	0	1	2	1	1	0	90	70	30	0/1+	°	1	Antraciclina	Taxani	EC	Paclitaxel	4	12	2	1	1	0 (sn)	0	°	°	1	0	3	0	65	0	3	0/1+	°	1a
1898141	0	1982-07-01	2020-11-10	38	0	0	0	Supero-esterno	0	12/03/2020	0	0	°	0	1	1	1c	1	1	0	0	0	70	0/1+	°	3	Antraciclina	Taxani	AC	Paclitaxel	4	12	1	1	2	0 (sn)	0	°	°	1	0	2	0	0	0	2	0/1+	°	1a
5047215	1	1982-07-17	2018-07-17	36	0	0	0	Infero-esterno	0	2017-11-28	1	1	28	0	1	2	2	1	1	0	85	30	40	3+	°	2	Antraciclina	Taxani	AC	Docetaxel + Trastuzumab	4	4+4	2	1	1	0 (sn)	0	°	°	1	0	9	0	50	20	10	3+	°	1b
1630635	1	1983-01-28	2014-05-20	30	0	0	0	Infero-esterno	1	2013-08-15	0	1	80	1	0	1	3	2	1	0	100	100	17	3+	°	2	Antraciclina	Taxani	AC	Docetaxel + Trastuzumab	4	4+4	2	0	°	°	1	13	6	1	1	17	1	90	50	10	2+	1	1c
1849840	1	1983-03-14	2017-08-08	33	0	0	0	Supero-esterno	0	2016-11-15	0	1	°	0	1	1	2	1	1	0	0	0	35	0/1+	°	3	Antraciclina	Taxani	AC	Paclitaxel	4	12	1	1	2	1(sn)	1	20	1	1	0	14	1	0	0	30	0/1+	°	1c
1864328	0	1983-06-04	2017-02-23	33	0	0	0	Infero-esterno	1	2016-05-16	0	1	35	0	0	2	2	1	1	0	60	0	60	0/1+	°	1	Antraciclina	Taxani	EC	Docetaxel	4	4	2	0	°	°	1	11	8	1	0	6	0	90	5	10	0/1+	°	1b
5038851	1	1983-10-15	2018-05-25	34	0	0	1	Supero-esterno	1	2017-10-05	0	0	53	1	1	2	3	2	1	0	85	95	25	3+	°	2	Antraciclina	Taxani	AC	Docetaxel + Trastuzumab	4	4+4	1	1	2	0 (sn)	0	°	°	1	0	0	0	°	°	°	°	°	0
1448726	1	1984-12-12	2016-08-25	32	0	0	1	Esterno-centrale	1	2016-01-22	0	0	32	0	1	1	2	1	1	0	90	15	40	0/1+	°	1	Antraciclina	Taxani	AC	Docetaxel	4	4	2	0	°	°	1	15	4	1	0	6	0	90	10	5	0/1+	°	1b
1903026	1	1986-06-09	2019-02-27	32	0	0	1	Esterno-centrale	0	2019-06-21	0	0	38	1	1	2	2	1	1	1	0	40	35	0/1+	°	3	Antraciclina	Taxani	AC	Paclitaxel	4	12	2	0	°	°	1	15	0	1	0	0	0	°	°	°	°	°	is
5110896	1	1987-02-08	2019-04-10	31	0	0	0	Supero-esterno	0	2018-09-24	0	0	21	0	1	2	2	1	1	0	90	70	40	0/1+	°	1	Antraciclina	Taxani	AC	Docetaxel	4	4	1	1	2	1(sn)	1	27	2	1	0	6	0	80	0	5	0/1+	°	1b
1641158	1	1987-07-15	2017-07-20	30	0	0	0	Supero-esterno	0	2016-09-30	1	1	20	0	1	1	1c	1	1	0	95	70	40	0/1+	°	1	Antraciclina	Taxani	AC	Docetaxel	4	4	2	1	1	0 (sn)	0	°	°	1	1	49	1	90	10	10	0/1+	°	2
5233487	1	1987-12-05	2020-10-13	33	0	0	0	Supero-esterno	1	21/02/2020	1	1	°	0	1	1	1c	1	1	0	90	80	35	0/1+	°	1	Antraciclina	Taxani	AC	Docetaxel + Trastuzumab	4	4+4	1	1	1	1(sn)	1	11	1	1	1	25	1	90	10	5	3+	°	2
5047405	1	1988-02-24	2018-06-28	30	0	0	0	Infero-esterno	0	2017-12-22	0	1	42	1	1	1	2	1	1	1	0	0	80	0/1+	°	3	Antraciclina	Taxani	AC	Paclitaxel	4	12	2	0	°	°	1	14	1	1	0	55	1	0	0	90	0/1+	°	3
1699918	0	1988-04-19	2014-10-28	26	0	0	0	Supero-esterno	0	2014-04-16	0	1	45	1	0	1	2	1	1	0	0	0	70	0/1+	°	3	Antraciclina	Taxani	FEC	Docetaxel	3	3	2	0	°	°	1	20	0	1	0	18	1	0	0	50	0/1+	°	1c
5207576	1	1988-12-03	2020-08-04	31	0	0	0	Infero-interno	1	31/10/2019	1	1	16	0	1	1	1c	1	1	1	0	0	35	0/1+	°	3	Antraciclina	Taxani	AC	Paclitaxel	4	10	2	1	2	0 (sn)	0	°	°	1	0	0	0	°	°	°	°	°	0
5132283	0	1989-05-31	2019-01-31	29	0	0	0	Supero-esterno	1	2018-11-15	1	0	°	0	1	1	2	1	1	0	0	0	80	0/1+	°	3	Antraciclina	°	FEC	°	3	°	2	1	1	0 (sn)	0	°	°	1	0	17	1	0	0	75	2+	0	1c
2010591	0	1991-03-14	2020-10-23	29	0	0	0	Supero-esterno	0	15/04/2020	0	1	26	0	1	2	2	1	1	0	95	95	11	2+	0	1	Antraciclina	Taxani	EC	Paclitaxel	4	12	2	1	3	1(sn)	1	12	0	1	0	25	1	90	30	10	0/1+	°	2
5224987	1	1991-03-24	2021-04-08	29	0	0	0	Supero-esterno	0	24/01/2020	1	1	15	0	1	1	1c	1	1	1	90	1	10	2+	0	1	Inibitore cicline	°	Ribociclib	°	°	°	1	1	2	Mi(sn)	0	°	°	1	0	0	0	°	°	°	°	°	1mic
1852155	0	1997-06-02	2017-07-04	20	0	0	1	Diffuso	0	2016-11-18	0	0	°	0	1	2	4b	2	1	0	70	0	75	0/1+	°	1	Antraciclina	Taxani	AC	Docetaxel	4	4	2	0	°	°	1	30	15	1	0	11	1	90	0	5	0/1+	°	1c
				51									34.5																													9
[truncated: 24 more columns]

## Sheet: estrazione
			FU, DATEFU, DISTMET, DATEDISTMET, DISTMETSKEL, DISTMETLUNG, DISTMETLIVE, DISTMETSNC, DISTMETOTH, DISTMETOTHSITE, B01, B02, B03, D06, D15, D27, D30, D31, D38, D39, D40, D42, D44, D46, D48, D49, D51, D52, D56, D57, PET, PET_LN, D60, D61, D62, D68, D69, D69A, D71, D71A, D72, D73, D74, D76, E03, E06, E15, E28, G01, P01, I01, I08, I11, I13, I14, I16, I18, I20, I21, I23, I24, I25, I27, I30, I31, I42, I…
			(((NOT (M01='2') OR M01 IS NULL)) AND (M01='1')) AND (M01='1')
			casi neoadiuvanti in db, con diagnostica, profilo biologico pre e post, follow up, ricedute emetastasi.
